# Supplementary material for: Prognostic biomarkers correlated with immune infiltration in non‐small cell lung cancer
Source: FEBS Open Bio. 2022 Nov 28;13(1):72–88. doi: 10.1002/2211-5463.13501 (PMC9811604; doi:10.1002/2211-5463.13501)
Supplement: Supplementary file 1 — Table S1. GSEA analysis of LRP1B mutations. [file FEB4-13-72-s001.xls]

## Sheet: GO
NAME	GS<br> follow link to MSigDB	GS DETAILS	SIZE	ES	NES	NOM p-val	FDR q-val	FWER p-val	RANK AT MAX	LEADING EDGE
GOCC_INO80_TYPE_COMPLEX	GOCC_INO80_TYPE_COMPLEX	Details ...	25	0.722259	2.08625	0	0.0228291	0.156	5123	tags=60%, list=9%, signal=66%
GOBP_MITOTIC_SISTER_CHROMATID_SEGREGATION	GOBP_MITOTIC_SISTER_CHROMATID_SEGREGATION	Details ...	163	0.666889	2.08367	0.002079	0.0230245	0.164	5887	tags=55%, list=11%, signal=62%
GOBP_REGULATION_OF_GENE_SILENCING	GOBP_REGULATION_OF_GENE_SILENCING	Details ...	103	0.597444	2.08058	0.00210526	0.0232502	0.171	8753	tags=50%, list=16%, signal=59%
GOBP_ORGANELLE_INHERITANCE	GOBP_ORGANELLE_INHERITANCE	Details ...	15	0.783829	2.08742	0	0.0236164	0.156	3834	tags=67%, list=7%, signal=72%
GOBP_REGULATION_OF_MITOTIC_NUCLEAR_DIVISION	GOBP_REGULATION_OF_MITOTIC_NUCLEAR_DIVISION	Details ...	109	0.623431	2.08835	0.0022173	0.0246053	0.155	6424	tags=52%, list=12%, signal=59%
GOBP_METAPHASE_ANAPHASE_TRANSITION_OF_CELL_CYCLE	GOBP_METAPHASE_ANAPHASE_TRANSITION_OF_CELL_CYCLE	Details ...	64	0.700935	2.06964	0.00209644	0.0250561	0.188	5887	tags=64%, list=11%, signal=72%
GOBP_REGULATION_OF_CARBOHYDRATE_CATABOLIC_PROCESS	GOBP_REGULATION_OF_CARBOHYDRATE_CATABOLIC_PROCESS	Details ...	89	0.55863	2.09105	0	0.0252092	0.153	9040	tags=48%, list=16%, signal=58%
GOMF_PROTEASOME_BINDING	GOMF_PROTEASOME_BINDING	Details ...	16	0.810779	2.07053	0	0.0257462	0.187	6236	tags=81%, list=11%, signal=92%
GOBP_NEGATIVE_REGULATION_OF_NUCLEAR_DIVISION	GOBP_NEGATIVE_REGULATION_OF_NUCLEAR_DIVISION	Details ...	54	0.712818	2.09247	0.0021645	0.0258375	0.151	6424	tags=63%, list=12%, signal=71%
GOCC_SWI_SNF_SUPERFAMILY_TYPE_COMPLEX	GOCC_SWI_SNF_SUPERFAMILY_TYPE_COMPLEX		74	0.641159	2.01177	0.00208333	0.0270403	0.331	7704	tags=57%, list=14%, signal=66%
GOBP_REGULATION_OF_GENE_SILENCING_BY_RNA	GOBP_REGULATION_OF_GENE_SILENCING_BY_RNA		94	0.575817	2.00905	0	0.0271478	0.342	8753	tags=48%, list=16%, signal=57%
GOBP_REGULATION_OF_CELLULAR_RESPONSE_TO_HEAT	GOBP_REGULATION_OF_CELLULAR_RESPONSE_TO_HEAT		78	0.616499	2.00978	0.00212766	0.0273315	0.337	11076	tags=64%, list=20%, signal=80%
GOBP_REGULATION_OF_SPINDLE_CHECKPOINT	GOBP_REGULATION_OF_SPINDLE_CHECKPOINT	Details ...	15	0.801383	2.09264	0	0.0273955	0.151	5887	tags=80%, list=11%, signal=90%
GOBP_REGULATION_OF_SPINDLE_ASSEMBLY	GOBP_REGULATION_OF_SPINDLE_ASSEMBLY	Details ...	25	0.707465	2.02201	0	0.027415	0.309	8754	tags=64%, list=16%, signal=76%
GOCC_NUCLEAR_PERIPHERY	GOCC_NUCLEAR_PERIPHERY	Details ...	128	0.574478	2.01182	0.00628931	0.0275613	0.331	8884	tags=54%, list=16%, signal=64%
GOBP_NUCLEAR_CHROMOSOME_SEGREGATION	GOBP_NUCLEAR_CHROMOSOME_SEGREGATION	Details ...	269	0.6171	2.09538	0.00212766	0.0276367	0.146	6426	tags=49%, list=12%, signal=55%
GOBP_REGULATION_OF_DOUBLE_STRAND_BREAK_REPAIR_VIA_HOMOLOGOUS_RECOMBINATION	GOBP_REGULATION_OF_DOUBLE_STRAND_BREAK_REPAIR_VIA_HOMOLOGOUS_RECOMBINATION	Details ...	46	0.672561	2.01252	0.00204499	0.0279759	0.331	9764	tags=63%, list=18%, signal=77%
GOBP_UBIQUITIN_DEPENDENT_PROTEIN_CATABOLIC_PROCESS_VIA_THE_MULTIVESICULAR_BODY_SORTING_PATHWAY	GOBP_UBIQUITIN_DEPENDENT_PROTEIN_CATABOLIC_PROCESS_VIA_THE_MULTIVESICULAR_BODY_SORTING_PATHWAY	Details ...	23	0.652424	2.02216	0.00199203	0.0279929	0.309	4622	tags=48%, list=8%, signal=52%
GOBP_MRNA_EXPORT_FROM_NUCLEUS	GOBP_MRNA_EXPORT_FROM_NUCLEUS	Details ...	112	0.618791	2.01402	0.00203666	0.0280158	0.327	10056	tags=60%, list=18%, signal=73%
GOBP_REGULATION_OF_DNA_REPAIR	GOBP_REGULATION_OF_DNA_REPAIR	Details ...	128	0.573163	2.01448	0	0.0283809	0.324	8960	tags=51%, list=16%, signal=60%
GOBP_REGULATION_OF_GENE_EXPRESSION_EPIGENETIC	GOBP_REGULATION_OF_GENE_EXPRESSION_EPIGENETIC	Details ...	136	0.567077	2.02822	0.0021322	0.0284772	0.291	8436	tags=49%, list=15%, signal=57%
GOBP_REGULATION_OF_CHROMOSOME_ORGANIZATION	GOBP_REGULATION_OF_CHROMOSOME_ORGANIZATION	Details ...	267	0.557689	2.02564	0.00209205	0.0286172	0.299	8086	tags=46%, list=15%, signal=54%
GOBP_NEGATIVE_REGULATION_OF_METAPHASE_ANAPHASE_TRANSITION_OF_CELL_CYCLE	GOBP_NEGATIVE_REGULATION_OF_METAPHASE_ANAPHASE_TRANSITION_OF_CELL_CYCLE		41	0.739969	1.99673	0.0021692	0.0286353	0.371	5887	tags=73%, list=11%, signal=82%
GOBP_MEIOTIC_CELL_CYCLE	GOBP_MEIOTIC_CELL_CYCLE	Details ...	243	0.548088	2.02242	0.00225734	0.0286431	0.309	8652	tags=49%, list=16%, signal=58%
GOCC_CONDENSED_NUCLEAR_CHROMOSOME	GOCC_CONDENSED_NUCLEAR_CHROMOSOME		84	0.603165	1.99535	0.0021322	0.0286714	0.372	6053	tags=50%, list=11%, signal=56%
GOCC_METHYLTRANSFERASE_COMPLEX	GOCC_METHYLTRANSFERASE_COMPLEX		96	0.631584	2.00323	0.00207469	0.0286814	0.361	6008	tags=50%, list=11%, signal=56%
GOBP_MEMBRANE_DOCKING	GOBP_MEMBRANE_DOCKING		180	0.500847	1.97126	0	0.0287821	0.437	6481	tags=40%, list=12%, signal=45%
GOBP_REGULATION_OF_TRANSCRIPTION_ELONGATION_FROM_RNA_POLYMERASE_II_PROMOTER	GOBP_REGULATION_OF_TRANSCRIPTION_ELONGATION_FROM_RNA_POLYMERASE_II_PROMOTER		30	0.658133	1.97188	0	0.0288484	0.433	8769	tags=53%, list=16%, signal=63%
GOBP_NEGATIVE_REGULATION_OF_GENE_EXPRESSION_EPIGENETIC	GOBP_NEGATIVE_REGULATION_OF_GENE_EXPRESSION_EPIGENETIC		59	0.606699	2.00131	0.00205761	0.0288507	0.362	6666	tags=49%, list=12%, signal=56%
GOBP_MITOTIC_METAPHASE_PLATE_CONGRESSION	GOBP_MITOTIC_METAPHASE_PLATE_CONGRESSION		50	0.654103	1.97019	0.00202429	0.028858	0.441	5324	tags=48%, list=10%, signal=53%
GOBP_RNA_POLYADENYLATION	GOBP_RNA_POLYADENYLATION		46	0.661272	1.99729	0	0.0288736	0.37	5669	tags=50%, list=10%, signal=56%
GOBP_CHROMOSOME_SEPARATION	GOBP_CHROMOSOME_SEPARATION		94	0.631923	1.99855	0.00211864	0.0288915	0.366	5887	tags=52%, list=11%, signal=58%
GOCC_ENDORIBONUCLEASE_COMPLEX	GOCC_ENDORIBONUCLEASE_COMPLEX	Details ...	30	0.682516	2.0148	0	0.0289134	0.324	8559	tags=60%, list=15%, signal=71%
GOBP_REGULATION_OF_DNA_TEMPLATED_TRANSCRIPTION_ELONGATION	GOBP_REGULATION_OF_DNA_TEMPLATED_TRANSCRIPTION_ELONGATION		51	0.631624	1.98195	0.00400802	0.0289622	0.403	7421	tags=45%, list=13%, signal=52%
GOCC_CONDENSED_CHROMOSOME	GOCC_CONDENSED_CHROMOSOME		210	0.608997	1.98439	0.00215054	0.0289665	0.399	5280	tags=48%, list=10%, signal=53%
GOBP_BLASTOCYST_FORMATION	GOBP_BLASTOCYST_FORMATION		35	0.600194	1.98036	0	0.0290124	0.405	4529	tags=40%, list=8%, signal=44%
GOCC_TRANSCRIPTION_FACTOR_TFIID_COMPLEX	GOCC_TRANSCRIPTION_FACTOR_TFIID_COMPLEX	Details ...	33	0.66496	2.02859	0	0.029027	0.291	8768	tags=52%, list=16%, signal=61%
GOBP_DOUBLE_STRAND_BREAK_REPAIR	GOBP_DOUBLE_STRAND_BREAK_REPAIR		249	0.575383	1.97249	0.00423729	0.029047	0.432	7030	tags=48%, list=13%, signal=55%
GOBP_NEGATIVE_REGULATION_OF_DNA_REPAIR	GOBP_NEGATIVE_REGULATION_OF_DNA_REPAIR	Details ...	35	0.672421	2.02301	0	0.029061	0.307	11966	tags=71%, list=22%, signal=91%
GOBP_MEIOTIC_CELL_CYCLE_PROCESS	GOBP_MEIOTIC_CELL_CYCLE_PROCESS	Details ...	185	0.587984	2.10715	0	0.0291053	0.137	9982	tags=55%, list=18%, signal=66%
GOBP_CELL_CYCLE_G2_M_PHASE_TRANSITION	GOBP_CELL_CYCLE_G2_M_PHASE_TRANSITION		270	0.551408	1.99911	0.00211864	0.0292393	0.366	6070	tags=43%, list=11%, signal=48%
GOBP_MULTI_ORGANISM_LOCALIZATION	GOBP_MULTI_ORGANISM_LOCALIZATION	Details ...	65	0.643425	2.09608	0	0.0292783	0.145	11088	tags=62%, list=20%, signal=77%
GOBP_REGULATION_OF_SPINDLE_ORGANIZATION	GOBP_REGULATION_OF_SPINDLE_ORGANIZATION		39	0.647872	1.9729	0.00205761	0.0293037	0.431	6452	tags=56%, list=12%, signal=64%
GOBP_REGULATION_OF_CHROMATIN_ORGANIZATION	GOBP_REGULATION_OF_CHROMATIN_ORGANIZATION		171	0.534236	1.98219	0.00421941	0.0293106	0.403	7808	tags=45%, list=14%, signal=52%
GOBP_ATP_DEPENDENT_CHROMATIN_REMODELING	GOBP_ATP_DEPENDENT_CHROMATIN_REMODELING		74	0.65849	1.98462	0.00210526	0.0293119	0.398	4866	tags=53%, list=9%, signal=58%
GOBP_VIRION_ASSEMBLY	GOBP_VIRION_ASSEMBLY		40	0.588348	1.97354	0.0019305	0.0293363	0.427	15084	tags=60%, list=27%, signal=82%
GOBP_ESTABLISHMENT_OF_PROTEIN_LOCALIZATION_TO_CHROMOSOME	GOBP_ESTABLISHMENT_OF_PROTEIN_LOCALIZATION_TO_CHROMOSOME	Details ...	24	0.759841	2.0155	0	0.0293614	0.323	5238	tags=58%, list=9%, signal=64%
GOBP_NUCLEAR_ENVELOPE_ORGANIZATION	GOBP_NUCLEAR_ENVELOPE_ORGANIZATION		52	0.565695	1.98518	0	0.0295313	0.397	7876	tags=52%, list=14%, signal=60%
GOBP_PROTEIN_ACETYLATION	GOBP_PROTEIN_ACETYLATION		198	0.508081	1.95371	0.00408163	0.029607	0.492	8515	tags=43%, list=15%, signal=51%
GOBP_REGULATION_OF_MITOTIC_SISTER_CHROMATID_SEGREGATION	GOBP_REGULATION_OF_MITOTIC_SISTER_CHROMATID_SEGREGATION		45	0.712804	1.96375	0.00218341	0.0296172	0.464	5887	tags=67%, list=11%, signal=75%
GOBP_REGULATION_OF_CHROMOSOME_SEPARATION	GOBP_REGULATION_OF_CHROMOSOME_SEPARATION	Details ...	71	0.677354	2.02875	0.00211416	0.0296587	0.29	5887	tags=61%, list=11%, signal=68%
GOBP_POSITIVE_REGULATION_OF_GENE_EXPRESSION_EPIGENETIC	GOBP_POSITIVE_REGULATION_OF_GENE_EXPRESSION_EPIGENETIC		44	0.612768	1.97477	0.00212314	0.0296902	0.424	11765	tags=66%, list=21%, signal=84%
GOBP_PROTEIN_SUMOYLATION	GOBP_PROTEIN_SUMOYLATION		80	0.590646	1.9737	0.00431965	0.0296915	0.427	8753	tags=54%, list=16%, signal=64%
GOBP_DNA_DEPENDENT_DNA_REPLICATION	GOBP_DNA_DEPENDENT_DNA_REPLICATION		157	0.661217	1.97557	0.0021322	0.0297007	0.417	5716	tags=56%, list=10%, signal=62%
GOBP_NUCLEUS_ORGANIZATION	GOBP_NUCLEUS_ORGANIZATION		119	0.529363	1.98612	0.0022173	0.0297052	0.394	7446	tags=46%, list=13%, signal=53%
GOBP_FORMATION_OF_EXTRACHROMOSOMAL_CIRCULAR_DNA	GOBP_FORMATION_OF_EXTRACHROMOSOMAL_CIRCULAR_DNA		15	0.779279	1.9767	0	0.0298009	0.415	6546	tags=60%, list=12%, signal=68%
GOBP_POSITIVE_REGULATION_OF_DNA_REPLICATION	GOBP_POSITIVE_REGULATION_OF_DNA_REPLICATION		37	0.616502	1.96406	0	0.0298166	0.462	6803	tags=57%, list=12%, signal=65%
GOBP_MITOTIC_NUCLEAR_DIVISION	GOBP_MITOTIC_NUCLEAR_DIVISION	Details ...	294	0.592443	2.09886	0.002079	0.0298658	0.142	6452	tags=49%, list=12%, signal=55%
GOBP_CYTOSKELETON_DEPENDENT_CYTOKINESIS	GOBP_CYTOSKELETON_DEPENDENT_CYTOKINESIS		85	0.540231	1.95386	0.00204918	0.0298875	0.492	5623	tags=44%, list=10%, signal=48%
GOCC_CHROMOSOME_TELOMERIC_REGION	GOCC_CHROMOSOME_TELOMERIC_REGION		137	0.581435	1.95879	0.00420168	0.0299092	0.477	6666	tags=49%, list=12%, signal=55%
GOBP_REGULATION_OF_TRANSCRIPTION_FROM_RNA_POLYMERASE_II_PROMOTER_IN_RESPONSE_TO_HYPOXIA	GOBP_REGULATION_OF_TRANSCRIPTION_FROM_RNA_POLYMERASE_II_PROMOTER_IN_RESPONSE_TO_HYPOXIA		77	0.587593	1.95748	0	0.0299701	0.479	6344	tags=36%, list=11%, signal=41%
GOBP_REGULATION_OF_MRNA_3_END_PROCESSING	GOBP_REGULATION_OF_MRNA_3_END_PROCESSING		28	0.714423	1.95636	0	0.0300328	0.48	3263	tags=46%, list=6%, signal=49%
GOBP_TELOMERE_MAINTENANCE_VIA_SEMI_CONSERVATIVE_REPLICATION	GOBP_TELOMERE_MAINTENANCE_VIA_SEMI_CONSERVATIVE_REPLICATION		27	0.78822	1.95423	0.00630252	0.0300906	0.49	5238	tags=67%, list=9%, signal=74%
GOBP_RNA_3_END_PROCESSING	GOBP_RNA_3_END_PROCESSING		153	0.574509	1.94826	0.00208333	0.0301151	0.517	11491	tags=58%, list=21%, signal=72%
GOBP_PROTEIN_DNA_COMPLEX_DISASSEMBLY	GOBP_PROTEIN_DNA_COMPLEX_DISASSEMBLY		18	0.753558	1.96414	0	0.0301465	0.462	4389	tags=61%, list=8%, signal=66%
GOCC_PROTEIN_PHOSPHATASE_TYPE_2A_COMPLEX	GOCC_PROTEIN_PHOSPHATASE_TYPE_2A_COMPLEX		19	0.660518	1.98625	0	0.0301481	0.394	7325	tags=58%, list=13%, signal=67%
GOMF_UBIQUITIN_SPECIFIC_PROTEASE_BINDING	GOMF_UBIQUITIN_SPECIFIC_PROTEASE_BINDING		20	0.643101	1.94883	0.00383877	0.0301643	0.516	5819	tags=50%, list=11%, signal=56%
GOBP_DNA_TEMPLATED_TRANSCRIPTION_ELONGATION	GOBP_DNA_TEMPLATED_TRANSCRIPTION_ELONGATION		111	0.560843	1.95113	0.00417537	0.0301649	0.499	9998	tags=49%, list=18%, signal=59%
GOBP_MRNA_3_END_PROCESSING	GOBP_MRNA_3_END_PROCESSING		99	0.614973	1.98865	0.00202429	0.0301822	0.389	11421	tags=61%, list=21%, signal=76%
GOCC_PEPTIDASE_COMPLEX	GOCC_PEPTIDASE_COMPLEX		92	0.612179	1.9549	0.00204082	0.0301915	0.488	11282	tags=55%, list=20%, signal=70%
GOBP_MAMMARY_GLAND_EPITHELIAL_CELL_PROLIFERATION	GOBP_MAMMARY_GLAND_EPITHELIAL_CELL_PROLIFERATION		26	0.605316	1.96126	0	0.0302111	0.469	11618	tags=50%, list=21%, signal=63%
GOMF_TRANSCRIPTION_COREPRESSOR_ACTIVITY	GOMF_TRANSCRIPTION_COREPRESSOR_ACTIVITY		180	0.484748	1.9589	0.002	0.0302112	0.477	10961	tags=48%, list=20%, signal=59%
GOBP_DNA_REPLICATION_INITIATION	GOBP_DNA_REPLICATION_INITIATION	Details ...	40	0.809139	2.02919	0	0.0302363	0.29	5033	tags=70%, list=9%, signal=77%
GOBP_NEGATIVE_REGULATION_OF_PROTEIN_MODIFICATION_BY_SMALL_PROTEIN_CONJUGATION_OR_REMOVAL	GOBP_NEGATIVE_REGULATION_OF_PROTEIN_MODIFICATION_BY_SMALL_PROTEIN_CONJUGATION_OR_REMOVAL		89	0.475737	1.95018	0	0.0302397	0.508	11076	tags=46%, list=20%, signal=58%
GOCC_CONDENSED_CHROMOSOME_CENTROMERIC_REGION	GOCC_CONDENSED_CHROMOSOME_CENTROMERIC_REGION		114	0.664351	1.94926	0.00413223	0.0302557	0.513	5142	tags=56%, list=9%, signal=62%
GOBP_INTRA_GOLGI_VESICLE_MEDIATED_TRANSPORT	GOBP_INTRA_GOLGI_VESICLE_MEDIATED_TRANSPORT	Details ...	34	0.659796	2.05439	0	0.0303953	0.227	5231	tags=50%, list=9%, signal=55%
GOBP_RRNA_TRANSCRIPTION	GOBP_RRNA_TRANSCRIPTION		29	0.682688	1.96439	0.00206186	0.0304261	0.462	10935	tags=76%, list=20%, signal=95%
GOCC_CHROMOSOMAL_REGION	GOCC_CHROMOSOMAL_REGION		318	0.609313	1.98669	0.00211416	0.030457	0.394	5558	tags=49%, list=10%, signal=55%
GOBP_DNA_REPLICATION	GOBP_DNA_REPLICATION		279	0.594993	1.95902	0.0021097	0.0305127	0.476	6339	tags=50%, list=11%, signal=56%
GOCC_TRANSCRIPTION_ELONGATION_FACTOR_COMPLEX	GOCC_TRANSCRIPTION_ELONGATION_FACTOR_COMPLEX		52	0.595896	1.98889	0	0.0305968	0.389	5765	tags=42%, list=10%, signal=47%
GOBP_MRNA_TRANSPORT	GOBP_MRNA_TRANSPORT		150	0.572636	1.96501	0.00417537	0.0306878	0.462	11765	tags=58%, list=21%, signal=73%
GOBP_MITOTIC_CELL_CYCLE_CHECKPOINT	GOBP_MITOTIC_CELL_CYCLE_CHECKPOINT	Details ...	158	0.583394	2.02932	0.00215054	0.0310816	0.29	5942	tags=51%, list=11%, signal=57%
GOBP_REGULATION_OF_MRNA_POLYADENYLATION	GOBP_REGULATION_OF_MRNA_POLYADENYLATION		17	0.7478	1.93605	0.00206612	0.0313258	0.546	2947	tags=47%, list=5%, signal=50%
GOMF_SIGNAL_SEQUENCE_BINDING	GOMF_SIGNAL_SEQUENCE_BINDING		50	0.591208	1.93193	0	0.0313299	0.556	11088	tags=64%, list=20%, signal=80%
GOCC_PHOSPHATASE_COMPLEX	GOCC_PHOSPHATASE_COMPLEX		51	0.53093	1.93267	0	0.031372	0.556	7618	tags=47%, list=14%, signal=55%
GOBP_NEGATIVE_REGULATION_OF_NOTCH_SIGNALING_PATHWAY	GOBP_NEGATIVE_REGULATION_OF_NOTCH_SIGNALING_PATHWAY		38	0.569603	1.93491	0	0.0313745	0.551	10478	tags=45%, list=19%, signal=55%
GOCC_ESC_E_Z_COMPLEX	GOCC_ESC_E_Z_COMPLEX		16	0.779555	1.93396	0	0.0313929	0.553	6008	tags=63%, list=11%, signal=70%
GOBP_AMINO_ACID_ACTIVATION	GOBP_AMINO_ACID_ACTIVATION		30	0.678811	1.9332	0	0.0314214	0.554	9364	tags=57%, list=17%, signal=68%
GOBP_ANAPHASE_PROMOTING_COMPLEX_DEPENDENT_CATABOLIC_PROCESS	GOBP_ANAPHASE_PROMOTING_COMPLEX_DEPENDENT_CATABOLIC_PROCESS		82	0.673208	1.93635	0.00401606	0.0314448	0.545	5213	tags=50%, list=9%, signal=55%
GOBP_MITOTIC_SPINDLE_ORGANIZATION	GOBP_MITOTIC_SPINDLE_ORGANIZATION		116	0.600601	1.92896	0.00833333	0.0315002	0.56	8754	tags=56%, list=16%, signal=66%
GOCC_HOST_CELLULAR_COMPONENT	GOCC_HOST_CELLULAR_COMPONENT	Details ...	59	0.652597	2.10742	0	0.0315175	0.136	5248	tags=49%, list=9%, signal=54%
GOBP_TELOMERE_ORGANIZATION	GOBP_TELOMERE_ORGANIZATION		147	0.580109	1.93933	0.00424628	0.0315187	0.534	8160	tags=50%, list=15%, signal=58%
GOBP_MEIOSIS_I_CELL_CYCLE_PROCESS	GOBP_MEIOSIS_I_CELL_CYCLE_PROCESS		122	0.555593	1.94322	0.00223214	0.0316941	0.531	8652	tags=50%, list=16%, signal=59%
GOCC_NUCLEAR_UBIQUITIN_LIGASE_COMPLEX	GOCC_NUCLEAR_UBIQUITIN_LIGASE_COMPLEX	Details ...	43	0.631525	2.0299	0	0.0317018	0.284	5072	tags=49%, list=9%, signal=54%
GOBP_ERROR_FREE_TRANSLESION_SYNTHESIS	GOBP_ERROR_FREE_TRANSLESION_SYNTHESIS		22	0.705764	1.93645	0.00421941	0.0317073	0.545	4343	tags=59%, list=8%, signal=64%
GOCC_NUCLEAR_PORE	GOCC_NUCLEAR_PORE		84	0.563734	1.92904	0	0.0317444	0.56	6601	tags=44%, list=12%, signal=50%
GOBP_RNA_SURVEILLANCE	GOBP_RNA_SURVEILLANCE		15	0.744197	1.9376	0	0.0317703	0.537	7854	tags=60%, list=14%, signal=70%
GOBP_REGULATION_OF_DOUBLE_STRAND_BREAK_REPAIR	GOBP_REGULATION_OF_DOUBLE_STRAND_BREAK_REPAIR	Details ...	85	0.606998	2.03718	0	0.0317852	0.273	9764	tags=60%, list=18%, signal=73%
GOBP_POSITIVE_REGULATION_OF_CHROMOSOME_ORGANIZATION	GOBP_POSITIVE_REGULATION_OF_CHROMOSOME_ORGANIZATION		160	0.533679	1.93933	0.00211416	0.031816	0.534	8086	tags=44%, list=15%, signal=51%
GOBP_G0_TO_G1_TRANSITION	GOBP_G0_TO_G1_TRANSITION		45	0.641247	1.94195	0.00647948	0.0318416	0.532	10831	tags=60%, list=20%, signal=75%
GOCC_SPINDLE_MIDZONE	GOCC_SPINDLE_MIDZONE		36	0.667105	1.91529	0.00824742	0.0318725	0.6	3099	tags=56%, list=6%, signal=59%
GOCC_CHROMOSOME_CENTROMERIC_REGION	GOCC_CHROMOSOME_CENTROMERIC_REGION		192	0.636923	1.93657	0.00636943	0.0319349	0.544	5142	tags=52%, list=9%, signal=57%
GOBP_REGULATION_OF_CENTROSOME_CYCLE	GOBP_REGULATION_OF_CENTROSOME_CYCLE		47	0.590465	1.92922	0.00428265	0.0319427	0.56	6008	tags=55%, list=11%, signal=62%
GOBP_RECOMBINATIONAL_REPAIR	GOBP_RECOMBINATIONAL_REPAIR		136	0.590971	1.89197	0.00413223	0.0319742	0.667	7018	tags=50%, list=13%, signal=57%
GOBP_POSTREPLICATION_REPAIR	GOBP_POSTREPLICATION_REPAIR		52	0.604758	1.90073	0.010395	0.0320114	0.643	4343	tags=50%, list=8%, signal=54%
GOCC_PROTEIN_DNA_COMPLEX	GOCC_PROTEIN_DNA_COMPLEX		115	0.551783	1.89362	0.00666667	0.0320833	0.665	5391	tags=38%, list=10%, signal=42%
GOMF_PHOSPHATASE_ACTIVATOR_ACTIVITY	GOMF_PHOSPHATASE_ACTIVATOR_ACTIVITY		16	0.664603	1.93944	0	0.0320842	0.534	8585	tags=50%, list=16%, signal=59%
GOBP_POSITIVE_REGULATION_OF_CHROMATIN_ORGANIZATION	GOBP_POSITIVE_REGULATION_OF_CHROMATIN_ORGANIZATION		97	0.536291	1.9153	0.00210526	0.0320862	0.6	8086	tags=44%, list=15%, signal=52%
GOBP_POSITIVE_REGULATION_OF_CALCIUM_ION_DEPENDENT_EXOCYTOSIS	GOBP_POSITIVE_REGULATION_OF_CALCIUM_ION_DEPENDENT_EXOCYTOSIS		19	0.679381	1.89314	0.004329	0.0321023	0.665	8288	tags=63%, list=15%, signal=74%
GOBP_NUCLEOTIDE_EXCISION_REPAIR_DNA_GAP_FILLING	GOBP_NUCLEOTIDE_EXCISION_REPAIR_DNA_GAP_FILLING		23	0.715973	1.91579	0.00631579	0.0321201	0.6	4343	tags=57%, list=8%, signal=61%
GOCC_MLL1_2_COMPLEX	GOCC_MLL1_2_COMPLEX		28	0.663367	1.89199	0.00809717	0.0321451	0.667	5123	tags=50%, list=9%, signal=55%
GOBP_REGULATION_OF_CELL_CYCLE_PHASE_TRANSITION	GOBP_REGULATION_OF_CELL_CYCLE_PHASE_TRANSITION		464	0.486444	1.90076	0.00215054	0.0321996	0.643	6105	tags=37%, list=11%, signal=42%
GOCC_ENDOPEPTIDASE_COMPLEX	GOCC_ENDOPEPTIDASE_COMPLEX		68	0.668297	1.94013	0.0020202	0.0322125	0.532	6236	tags=50%, list=11%, signal=56%
GOBP_NEGATIVE_REGULATION_OF_CELL_CYCLE_PHASE_TRANSITION	GOBP_NEGATIVE_REGULATION_OF_CELL_CYCLE_PHASE_TRANSITION		256	0.495668	1.89951	0.00431035	0.0322185	0.645	6070	tags=40%, list=11%, signal=45%
GOBP_REGULATION_OF_CHROMOSOME_SEGREGATION	GOBP_REGULATION_OF_CHROMOSOME_SEGREGATION	Details ...	88	0.676632	2.03107	0.00215983	0.0322505	0.282	6400	tags=59%, list=12%, signal=67%
GOMF_CORE_PROMOTER_SEQUENCE_SPECIFIC_DNA_BINDING	GOMF_CORE_PROMOTER_SEQUENCE_SPECIFIC_DNA_BINDING		36	0.617047	1.89366	0.00659341	0.0322632	0.665	5367	tags=44%, list=10%, signal=49%
GOBP_SPINDLE_ORGANIZATION	GOBP_SPINDLE_ORGANIZATION		179	0.551426	1.89209	0.00420168	0.032276	0.667	5906	tags=43%, list=11%, signal=48%
GOBP_PEPTIDYL_LYSINE_ACETYLATION	GOBP_PEPTIDYL_LYSINE_ACETYLATION		167	0.506134	1.89454	0.00414938	0.0323082	0.66	8147	tags=41%, list=15%, signal=48%
GOBP_SPINDLE_ASSEMBLY	GOBP_SPINDLE_ASSEMBLY		112	0.555203	1.894	0.00204499	0.0323101	0.662	5906	tags=42%, list=11%, signal=47%
GOBP_CYTOKINESIS	GOBP_CYTOKINESIS		158	0.499522	1.91588	0.00211864	0.0323188	0.6	5623	tags=35%, list=10%, signal=39%
GOBP_CELL_CYCLE_CHECKPOINT	GOBP_CELL_CYCLE_CHECKPOINT	Details ...	207	0.58134	2.04696	0.00211864	0.0323306	0.249	6105	tags=49%, list=11%, signal=55%
GOBP_REGULATION_OF_CELL_CYCLE_G2_M_PHASE_TRANSITION	GOBP_REGULATION_OF_CELL_CYCLE_G2_M_PHASE_TRANSITION	Details ...	214	0.583182	2.03357	0.00209644	0.0323317	0.278	6070	tags=45%, list=11%, signal=50%
GOBP_PYRUVATE_METABOLIC_PROCESS	GOBP_PYRUVATE_METABOLIC_PROCESS		149	0.481646	1.90085	0	0.032366	0.643	9932	tags=42%, list=18%, signal=51%
GOMF_RNA_POLYMERASE_II_TRANSCRIPTION_COREPRESSOR_BINDING	GOMF_RNA_POLYMERASE_II_TRANSCRIPTION_COREPRESSOR_BINDING	Details ...	18	0.771944	2.04342	0	0.0324014	0.256	4853	tags=67%, list=9%, signal=73%
GOBP_NEGATIVE_REGULATION_OF_CHROMATIN_ORGANIZATION	GOBP_NEGATIVE_REGULATION_OF_CHROMATIN_ORGANIZATION		52	0.574817	1.89005	0.00211864	0.0324197	0.673	6008	tags=46%, list=11%, signal=52%
GOBP_REGULATION_OF_SIGNAL_TRANSDUCTION_BY_P53_CLASS_MEDIATOR	GOBP_REGULATION_OF_SIGNAL_TRANSDUCTION_BY_P53_CLASS_MEDIATOR		175	0.518441	1.92091	0.00421941	0.0324283	0.587	7587	tags=43%, list=14%, signal=50%
GOBP_PEPTIDYL_LYSINE_DIMETHYLATION	GOBP_PEPTIDYL_LYSINE_DIMETHYLATION		22	0.684144	1.89473	0.00201613	0.0324299	0.659	10690	tags=73%, list=19%, signal=90%
GOBP_REGULATION_OF_CELL_CYCLE_CHECKPOINT	GOBP_REGULATION_OF_CELL_CYCLE_CHECKPOINT		31	0.653849	1.90115	0.00220751	0.032443	0.641	9998	tags=65%, list=18%, signal=79%
GOCC_KINETOCHORE	GOCC_KINETOCHORE		134	0.640445	1.92562	0.00419287	0.0324835	0.57	5142	tags=53%, list=9%, signal=58%
GOBP_DNA_METHYLATION	GOBP_DNA_METHYLATION		70	0.562419	1.91323	0.00455581	0.0324959	0.608	8081	tags=46%, list=15%, signal=53%
GOBP_HISTONE_PHOSPHORYLATION	GOBP_HISTONE_PHOSPHORYLATION		38	0.602568	1.89653	0.00419287	0.0325214	0.651	10152	tags=63%, list=18%, signal=77%
GOCC_ANAPHASE_PROMOTING_COMPLEX	GOCC_ANAPHASE_PROMOTING_COMPLEX		22	0.68992	1.89546	0.0040568	0.0325274	0.656	5072	tags=55%, list=9%, signal=60%
GOMF_POLY_PYRIMIDINE_TRACT_BINDING	GOMF_POLY_PYRIMIDINE_TRACT_BINDING		28	0.622907	1.89705	0.00408163	0.0325451	0.65	3980	tags=50%, list=7%, signal=54%
GOBP_POSITIVE_REGULATION_OF_DOUBLE_STRAND_BREAK_REPAIR	GOBP_POSITIVE_REGULATION_OF_DOUBLE_STRAND_BREAK_REPAIR		41	0.588395	1.91588	0	0.0325582	0.6	5210	tags=46%, list=9%, signal=51%
GOCC_COPI_COATED_VESICLE	GOCC_COPI_COATED_VESICLE		27	0.70129	1.89774	0.00606061	0.0325643	0.648	5627	tags=59%, list=10%, signal=66%
GOCC_TRANSFERASE_COMPLEX_TRANSFERRING_PHOSPHORUS_CONTAINING_GROUPS	GOCC_TRANSFERASE_COMPLEX_TRANSFERRING_PHOSPHORUS_CONTAINING_GROUPS		246	0.47193	1.89596	0.0021645	0.0325645	0.655	5790	tags=35%, list=10%, signal=39%
GOBP_TRANSCRIPTION_ELONGATION_FROM_RNA_POLYMERASE_II_PROMOTER	GOBP_TRANSCRIPTION_ELONGATION_FROM_RNA_POLYMERASE_II_PROMOTER		85	0.541044	1.90144	0.00614754	0.0325732	0.641	9505	tags=46%, list=17%, signal=55%
GOBP_COVALENT_CHROMATIN_MODIFICATION	GOBP_COVALENT_CHROMATIN_MODIFICATION		454	0.499745	1.89483	0.0041841	0.0325761	0.659	8147	tags=43%, list=15%, signal=50%
GOCC_RNA_POLYMERASE_COMPLEX	GOCC_RNA_POLYMERASE_COMPLEX		103	0.540798	1.90612	0.00414938	0.0325991	0.627	8769	tags=47%, list=16%, signal=55%
GOBP_NEGATIVE_REGULATION_OF_MEIOTIC_CELL_CYCLE	GOBP_NEGATIVE_REGULATION_OF_MEIOTIC_CELL_CYCLE		17	0.667612	1.88896	0.00210526	0.0326255	0.677	6424	tags=53%, list=12%, signal=60%
GOCC_SAGA_TYPE_COMPLEX	GOCC_SAGA_TYPE_COMPLEX		28	0.622747	1.92125	0.00204918	0.03263	0.587	5701	tags=46%, list=10%, signal=52%
GOBP_POSITIVE_REGULATION_OF_VIRAL_PROCESS	GOBP_POSITIVE_REGULATION_OF_VIRAL_PROCESS		91	0.492494	1.9054	0.00203666	0.0326914	0.629	6804	tags=38%, list=12%, signal=44%
GOBP_PROTEIN_LOCALIZATION_TO_CHROMOSOME	GOBP_PROTEIN_LOCALIZATION_TO_CHROMOSOME		87	0.618177	1.90637	0.00208768	0.0327021	0.627	5238	tags=46%, list=9%, signal=51%
GOBP_REGULATION_OF_TRANSCRIPTION_BY_RNA_POLYMERASE_I	GOBP_REGULATION_OF_TRANSCRIPTION_BY_RNA_POLYMERASE_I		30	0.63854	1.9047	0.00617284	0.0327129	0.634	6412	tags=57%, list=12%, signal=64%
GOBP_RESPONSE_TO_HEAT	GOBP_RESPONSE_TO_HEAT		159	0.497742	1.90156	0.00223214	0.0327301	0.641	11076	tags=51%, list=20%, signal=64%
GOBP_DNA_TEMPLATED_TRANSCRIPTION_TERMINATION	GOBP_DNA_TEMPLATED_TRANSCRIPTION_TERMINATION		72	0.612334	1.91613	0.00408163	0.0327333	0.599	12211	tags=69%, list=22%, signal=89%
GOBP_NCRNA_TRANSCRIPTION	GOBP_NCRNA_TRANSCRIPTION	Details ...	105	0.593642	2.03734	0.002079	0.0328045	0.273	9848	tags=57%, list=18%, signal=69%
GOBP_SNRNA_TRANSCRIPTION	GOBP_SNRNA_TRANSCRIPTION		75	0.562265	1.9077	0.00613497	0.0328056	0.621	9505	tags=52%, list=17%, signal=63%
GOBP_NUCLEAR_EXPORT	GOBP_NUCLEAR_EXPORT		200	0.536337	1.90658	0.00210526	0.032823	0.625	11307	tags=55%, list=20%, signal=68%
GOBP_MEIOTIC_CHROMOSOME_SEGREGATION	GOBP_MEIOTIC_CHROMOSOME_SEGREGATION		86	0.572705	1.90175	0.00221239	0.0328652	0.641	8636	tags=50%, list=16%, signal=59%
GOMF_SINGLE_STRANDED_RNA_BINDING	GOMF_SINGLE_STRANDED_RNA_BINDING		87	0.544926	1.92126	0.00421053	0.032889	0.587	3980	tags=34%, list=7%, signal=37%
GOBP_DNA_INTEGRITY_CHECKPOINT	GOBP_DNA_INTEGRITY_CHECKPOINT		154	0.545959	1.91046	0.00425532	0.0328903	0.614	6105	tags=45%, list=11%, signal=50%
GOBP_CELLULAR_RESPONSE_TO_HEAT	GOBP_CELLULAR_RESPONSE_TO_HEAT		118	0.546433	1.90921	0.00223214	0.0328985	0.62	11076	tags=57%, list=20%, signal=71%
GOBP_REGULATION_OF_MITOTIC_SPINDLE_ASSEMBLY	GOBP_REGULATION_OF_MITOTIC_SPINDLE_ASSEMBLY		18	0.707572	1.9023	0.00206186	0.0329033	0.639	12214	tags=78%, list=22%, signal=100%
GOCC_PCG_PROTEIN_COMPLEX	GOCC_PCG_PROTEIN_COMPLEX		47	0.619485	1.90962	0.00404858	0.0329619	0.615	8862	tags=55%, list=16%, signal=66%
GOBP_TRNA_TRANSPORT	GOBP_TRNA_TRANSPORT		36	0.711335	1.92348	0	0.0329642	0.58	5248	tags=61%, list=9%, signal=67%
GOBP_NON_RECOMBINATIONAL_REPAIR	GOBP_NON_RECOMBINATIONAL_REPAIR		90	0.557199	1.90262	0.00211416	0.0329715	0.638	7721	tags=46%, list=14%, signal=53%
GOBP_REGULATION_OF_DNA_REPLICATION	GOBP_REGULATION_OF_DNA_REPLICATION		106	0.585196	1.92168	0.00209644	0.0329718	0.585	8141	tags=53%, list=15%, signal=62%
GOCC_U2_TYPE_SPLICEOSOMAL_COMPLEX	GOCC_U2_TYPE_SPLICEOSOMAL_COMPLEX		93	0.592113	1.91614	0.0104384	0.0329794	0.599	10069	tags=56%, list=18%, signal=68%
GOBP_MITOTIC_SPINDLE_ASSEMBLY	GOBP_MITOTIC_SPINDLE_ASSEMBLY		64	0.620267	1.90779	0.00206612	0.032986	0.621	8754	tags=58%, list=16%, signal=69%
GOBP_VESICLE_DOCKING_INVOLVED_IN_EXOCYTOSIS	GOBP_VESICLE_DOCKING_INVOLVED_IN_EXOCYTOSIS		44	0.550228	1.91743	0	0.0330184	0.595	10178	tags=55%, list=18%, signal=67%
GOCC_TRANSCRIPTION_REPRESSOR_COMPLEX	GOCC_TRANSCRIPTION_REPRESSOR_COMPLEX		73	0.549482	1.90658	0.00209644	0.0330433	0.625	7704	tags=45%, list=14%, signal=52%
GOBP_NEGATIVE_REGULATION_OF_HISTONE_MODIFICATION	GOBP_NEGATIVE_REGULATION_OF_HISTONE_MODIFICATION		43	0.588348	1.90296	0.00209644	0.033072	0.637	6008	tags=47%, list=11%, signal=52%
GOBP_RNA_SPLICING	GOBP_RNA_SPLICING		476	0.512746	1.88409	0.0063425	0.0331105	0.69	10083	tags=46%, list=18%, signal=56%
GOMF_HISTONE_DEACETYLASE_BINDING	GOMF_HISTONE_DEACETYLASE_BINDING		112	0.519868	1.9105	0.00627615	0.0331165	0.614	7949	tags=48%, list=14%, signal=56%
GOBP_POSITIVE_REGULATION_OF_VIRAL_TRANSCRIPTION	GOBP_POSITIVE_REGULATION_OF_VIRAL_TRANSCRIPTION		26	0.654922	1.91641	0.00200803	0.0331252	0.597	6679	tags=50%, list=12%, signal=57%
GOBP_CHROMATIN_REMODELING	GOBP_CHROMATIN_REMODELING		176	0.532676	1.88343	0.00413223	0.0331304	0.69	5123	tags=41%, list=9%, signal=45%
GOBP_REGULATION_OF_DOUBLE_STRAND_BREAK_REPAIR_VIA_NONHOMOLOGOUS_END_JOINING	GOBP_REGULATION_OF_DOUBLE_STRAND_BREAK_REPAIR_VIA_NONHOMOLOGOUS_END_JOINING		28	0.609522	1.8816	0.00207469	0.0331419	0.694	8960	tags=61%, list=16%, signal=72%
GOCC_PROTEIN_ACETYLTRANSFERASE_COMPLEX	GOCC_PROTEIN_ACETYLTRANSFERASE_COMPLEX		93	0.55141	1.92257	0.00207039	0.033158	0.582	8515	tags=46%, list=15%, signal=55%
GOBP_CENTROSOME_SEPARATION	GOBP_CENTROSOME_SEPARATION		15	0.76582	1.88243	0.00606061	0.0331653	0.693	3946	tags=67%, list=7%, signal=72%
GOBP_SISTER_CHROMATID_COHESION	GOBP_SISTER_CHROMATID_COHESION		61	0.634704	1.91765	0.00419287	0.0331931	0.594	5085	tags=41%, list=9%, signal=45%
GOBP_NEGATIVE_REGULATION_OF_CELL_CYCLE_PROCESS	GOBP_NEGATIVE_REGULATION_OF_CELL_CYCLE_PROCESS		345	0.490433	1.92179	0.0021692	0.0332033	0.584	6070	tags=39%, list=11%, signal=43%
GOBP_RNA_EXPORT_FROM_NUCLEUS	GOBP_RNA_EXPORT_FROM_NUCLEUS		141	0.5877	1.91085	0.00625	0.0332114	0.614	11307	tags=61%, list=20%, signal=76%
GOBP_REGULATION_OF_PROTEIN_SUMOYLATION	GOBP_REGULATION_OF_PROTEIN_SUMOYLATION		25	0.603715	1.90779	0.00210526	0.0332119	0.621	6473	tags=44%, list=12%, signal=50%
GOBP_PROTEIN_CONTAINING_COMPLEX_DISASSEMBLY	GOBP_PROTEIN_CONTAINING_COMPLEX_DISASSEMBLY		323	0.443047	1.88424	0.00420168	0.033227	0.69	9512	tags=40%, list=17%, signal=48%
GOCC_KINESIN_COMPLEX	GOCC_KINESIN_COMPLEX		50	0.598658	1.88187	0.004	0.0332271	0.694	6512	tags=46%, list=12%, signal=52%
GOBP_POSITIVE_REGULATION_OF_DNA_TEMPLATED_TRANSCRIPTION_ELONGATION	GOBP_POSITIVE_REGULATION_OF_DNA_TEMPLATED_TRANSCRIPTION_ELONGATION		26	0.660145	1.88459	0.0060241	0.0332794	0.687	11091	tags=54%, list=20%, signal=67%
GOCC_RNA_POLYMERASE_II_HOLOENZYME	GOCC_RNA_POLYMERASE_II_HOLOENZYME		77	0.542755	1.88651	0.00607288	0.0332899	0.68	6316	tags=40%, list=11%, signal=45%
GOBP_PEPTIDYL_LYSINE_MODIFICATION	GOBP_PEPTIDYL_LYSINE_MODIFICATION		383	0.492492	1.91812	0.00416667	0.0332959	0.594	8147	tags=41%, list=15%, signal=48%
GOBP_DNA_SYNTHESIS_INVOLVED_IN_DNA_REPAIR	GOBP_DNA_SYNTHESIS_INVOLVED_IN_DNA_REPAIR		52	0.597616	1.8825	0.0043573	0.0333228	0.693	6008	tags=48%, list=11%, signal=54%
GOBP_MODULATION_BY_VIRUS_OF_HOST_PROCESS	GOBP_MODULATION_BY_VIRUS_OF_HOST_PROCESS		29	0.600859	1.88544	0.00203666	0.0333363	0.685	11088	tags=59%, list=20%, signal=73%
GOMF_LRR_DOMAIN_BINDING	GOMF_LRR_DOMAIN_BINDING		17	0.666907	1.88482	0	0.033378	0.686	6906	tags=53%, list=12%, signal=60%
GOBP_TRANSCRIPTION_BY_RNA_POLYMERASE_III	GOBP_TRANSCRIPTION_BY_RNA_POLYMERASE_III		46	0.570012	1.88568	0	0.0334288	0.684	7587	tags=54%, list=14%, signal=63%
GOCC_DNA_POLYMERASE_COMPLEX	GOCC_DNA_POLYMERASE_COMPLEX		20	0.751745	1.87845	0.00843882	0.0335643	0.699	5703	tags=65%, list=10%, signal=72%
GOBP_REGULATION_OF_ATP_METABOLIC_PROCESS	GOBP_REGULATION_OF_ATP_METABOLIC_PROCESS		115	0.464052	1.87885	0.00222717	0.033614	0.699	9040	tags=43%, list=16%, signal=51%
GOBP_ORGANELLE_DISASSEMBLY	GOBP_ORGANELLE_DISASSEMBLY		106	0.456502	1.87783	0	0.0336556	0.703	7808	tags=35%, list=14%, signal=41%
GOBP_SYNAPTONEMAL_COMPLEX_ORGANIZATION	GOBP_SYNAPTONEMAL_COMPLEX_ORGANIZATION		24	0.625165	1.87942	0.00453515	0.0337231	0.697	4875	tags=50%, list=9%, signal=55%
GOMF_UBIQUITIN_BINDING	GOMF_UBIQUITIN_BINDING		81	0.512929	1.87889	0.00407332	0.0337637	0.698	6442	tags=38%, list=12%, signal=43%
GOMF_RIBONUCLEOPROTEIN_COMPLEX_BINDING	GOMF_RIBONUCLEOPROTEIN_COMPLEX_BINDING		133	0.522117	1.87614	0.00420168	0.0338631	0.708	10246	tags=50%, list=19%, signal=62%
GOCC_HISTONE_METHYLTRANSFERASE_COMPLEX	GOCC_HISTONE_METHYLTRANSFERASE_COMPLEX	Details ...	68	0.657692	2.03741	0.00401606	0.0338999	0.272	6008	tags=53%, list=11%, signal=59%
GOBP_CHROMOSOME_ORGANIZATION_INVOLVED_IN_MEIOTIC_CELL_CYCLE	GOBP_CHROMOSOME_ORGANIZATION_INVOLVED_IN_MEIOTIC_CELL_CYCLE		64	0.580376	1.87648	0.00227273	0.0339405	0.707	5085	tags=45%, list=9%, signal=50%
GOBP_ORGANELLE_FISSION	GOBP_ORGANELLE_FISSION	Details ...	477	0.549856	2.10854	0.00214133	0.034151	0.136	8835	tags=49%, list=16%, signal=58%
GOBP_NEGATIVE_REGULATION_OF_CHROMOSOME_ORGANIZATION	GOBP_NEGATIVE_REGULATION_OF_CHROMOSOME_ORGANIZATION		89	0.590548	1.87453	0.00424628	0.0343787	0.714	6426	tags=49%, list=12%, signal=56%
GOCC_PRESPLICEOSOME	GOCC_PRESPLICEOSOME		17	0.719498	1.87376	0	0.0345384	0.715	5195	tags=53%, list=9%, signal=58%
GOBP_NEGATIVE_REGULATION_OF_CELL_CYCLE_G2_M_PHASE_TRANSITION	GOBP_NEGATIVE_REGULATION_OF_CELL_CYCLE_G2_M_PHASE_TRANSITION		107	0.554982	1.87238	0.00623701	0.0346556	0.715	6070	tags=42%, list=11%, signal=47%
GOBP_REGULATION_OF_MRNA_METABOLIC_PROCESS	GOBP_REGULATION_OF_MRNA_METABOLIC_PROCESS		334	0.493647	1.86995	0.00426439	0.0347242	0.718	6080	tags=34%, list=11%, signal=38%
GOBP_RNA_SPLICING_VIA_TRANSESTERIFICATION_REACTIONS	GOBP_RNA_SPLICING_VIA_TRANSESTERIFICATION_REACTIONS		382	0.518485	1.87025	0.0083682	0.0347693	0.718	10083	tags=46%, list=18%, signal=56%
GOBP_REGULATION_OF_CARBOHYDRATE_METABOLIC_PROCESS	GOBP_REGULATION_OF_CARBOHYDRATE_METABOLIC_PROCESS		205	0.42874	1.87244	0	0.034809	0.715	9609	tags=40%, list=17%, signal=48%
GOMF_LIGASE_ACTIVITY_FORMING_CARBON_OXYGEN_BONDS	GOMF_LIGASE_ACTIVITY_FORMING_CARBON_OXYGEN_BONDS		22	0.678417	1.87142	0.004	0.0348644	0.717	9364	tags=64%, list=17%, signal=77%
GOBP_REGULATION_OF_RESPONSE_TO_DNA_DAMAGE_STIMULUS	GOBP_REGULATION_OF_RESPONSE_TO_DNA_DAMAGE_STIMULUS		217	0.478762	1.8709	0.00614754	0.0349202	0.718	8960	tags=43%, list=16%, signal=51%
GOBP_TERMINATION_OF_RNA_POLYMERASE_II_TRANSCRIPTION	GOBP_TERMINATION_OF_RNA_POLYMERASE_II_TRANSCRIPTION		35	0.673657	1.87027	0.00824742	0.0349269	0.718	11421	tags=74%, list=21%, signal=94%
GOBP_HISTONE_H3_K27_METHYLATION	GOBP_HISTONE_H3_K27_METHYLATION		15	0.760056	1.86716	0.00203252	0.0357316	0.727	2317	tags=53%, list=4%, signal=56%
GOBP_PROTEIN_ACYLATION	GOBP_PROTEIN_ACYLATION		240	0.466421	1.86502	0.00609756	0.0363775	0.73	8533	tags=41%, list=15%, signal=48%
GOCC_SITE_OF_DOUBLE_STRAND_BREAK	GOCC_SITE_OF_DOUBLE_STRAND_BREAK		68	0.549216	1.8641	0.00618557	0.0365595	0.734	8839	tags=49%, list=16%, signal=58%
GOBP_RNA_LOCALIZATION	GOBP_RNA_LOCALIZATION		232	0.535999	1.86343	0.00652174	0.0366654	0.736	11816	tags=56%, list=21%, signal=70%
GOBP_REGULATION_OF_HISTONE_MODIFICATION	GOBP_REGULATION_OF_HISTONE_MODIFICATION		138	0.501465	1.86213	0.00838574	0.0367617	0.738	8086	tags=43%, list=15%, signal=50%
GOMF_SINGLE_STRANDED_DNA_BINDING	GOMF_SINGLE_STRANDED_DNA_BINDING		113	0.586469	1.86258	0.00441501	0.0368103	0.737	7763	tags=58%, list=14%, signal=67%
GOBP_SPINDLE_LOCALIZATION	GOBP_SPINDLE_LOCALIZATION		52	0.574784	1.85585	0.00833333	0.036894	0.755	5696	tags=48%, list=10%, signal=54%
GOCC_ATPASE_COMPLEX	GOCC_ATPASE_COMPLEX		103	0.522143	1.85612	0.00412371	0.0370003	0.755	7704	tags=47%, list=14%, signal=54%
GOMF_TRANSCRIPTION_COREPRESSOR_BINDING	GOMF_TRANSCRIPTION_COREPRESSOR_BINDING	Details ...	30	0.687854	2.10992	0.00209205	0.0370294	0.132	4853	tags=53%, list=9%, signal=58%
GOBP_NEGATIVE_REGULATION_OF_MRNA_PROCESSING	GOBP_NEGATIVE_REGULATION_OF_MRNA_PROCESSING		29	0.668501	1.85865	0.00828157	0.037047	0.747	11793	tags=66%, list=21%, signal=83%
GOBP_CENTROSOME_DUPLICATION	GOBP_CENTROSOME_DUPLICATION		71	0.560936	1.85521	0.00638298	0.0370782	0.756	6008	tags=48%, list=11%, signal=54%
GOMF_UBIQUITIN_LIKE_PROTEIN_CONJUGATING_ENZYME_ACTIVITY	GOMF_UBIQUITIN_LIKE_PROTEIN_CONJUGATING_ENZYME_ACTIVITY		39	0.594831	1.85943	0.00204918	0.0370951	0.745	7353	tags=44%, list=13%, signal=50%
GOBP_REGULATION_OF_MAMMARY_GLAND_EPITHELIAL_CELL_PROLIFERATION	GOBP_REGULATION_OF_MAMMARY_GLAND_EPITHELIAL_CELL_PROLIFERATION		17	0.637506	1.85894	0	0.0371066	0.746	9958	tags=47%, list=18%, signal=57%
GOBP_REGULATION_OF_TELOMERASE_ACTIVITY	GOBP_REGULATION_OF_TELOMERASE_ACTIVITY		47	0.548971	1.85614	0.00809717	0.0371626	0.755	8101	tags=49%, list=15%, signal=57%
GOBP_RNA_SPLICING_VIA_ENDONUCLEOLYTIC_CLEAVAGE_AND_LIGATION	GOBP_RNA_SPLICING_VIA_ENDONUCLEOLYTIC_CLEAVAGE_AND_LIGATION		16	0.684195	1.86006	0	0.037187	0.744	11853	tags=69%, list=21%, signal=87%
GOBP_MATURATION_OF_SSU_RRNA_FROM_TRICISTRONIC_RRNA_TRANSCRIPT_SSU_RRNA_5_8S_RRNA_LSU_RRNA	GOBP_MATURATION_OF_SSU_RRNA_FROM_TRICISTRONIC_RRNA_TRANSCRIPT_SSU_RRNA_5_8S_RRNA_LSU_RRNA		37	0.649083	1.85964	0.0103306	0.0371882	0.745	14222	tags=73%, list=26%, signal=98%
GOMF_NUCLEOSOME_BINDING	GOMF_NUCLEOSOME_BINDING		53	0.612448	1.85623	0.00606061	0.0372809	0.755	4389	tags=47%, list=8%, signal=51%
GOBP_MITOTIC_CYTOKINETIC_PROCESS	GOBP_MITOTIC_CYTOKINETIC_PROCESS		23	0.625121	1.8602	0	0.0373139	0.742	12224	tags=61%, list=22%, signal=78%
GOBP_POSITIVE_REGULATION_OF_CELLULAR_RESPONSE_TO_INSULIN_STIMULUS	GOBP_POSITIVE_REGULATION_OF_CELLULAR_RESPONSE_TO_INSULIN_STIMULUS		25	0.591275	1.85658	0	0.0373148	0.754	9275	tags=48%, list=17%, signal=58%
GOBP_DNA_DAMAGE_RESPONSE_DETECTION_OF_DNA_DAMAGE	GOBP_DNA_DAMAGE_RESPONSE_DETECTION_OF_DNA_DAMAGE		39	0.64052	1.85735	0.0145833	0.0374445	0.749	6105	tags=51%, list=11%, signal=58%
GOBP_NEGATIVE_REGULATION_OF_DOUBLE_STRAND_BREAK_REPAIR_VIA_HOMOLOGOUS_RECOMBINATION	GOBP_NEGATIVE_REGULATION_OF_DOUBLE_STRAND_BREAK_REPAIR_VIA_HOMOLOGOUS_RECOMBINATION		18	0.745949	1.85665	0.00397614	0.0374446	0.754	8769	tags=67%, list=16%, signal=79%
GOBP_NUCLEAR_ENVELOPE_REASSEMBLY	GOBP_NUCLEAR_ENVELOPE_REASSEMBLY		18	0.665283	1.85672	0.00389864	0.037592	0.754	7876	tags=61%, list=14%, signal=71%
GOBP_MICROTUBULE_CYTOSKELETON_ORGANIZATION_INVOLVED_IN_MITOSIS	GOBP_MICROTUBULE_CYTOSKELETON_ORGANIZATION_INVOLVED_IN_MITOSIS		141	0.56508	1.85323	0.0125261	0.0376715	0.758	5563	tags=45%, list=10%, signal=50%
GOCC_CYTOPLASMIC_STRESS_GRANULE	GOCC_CYTOPLASMIC_STRESS_GRANULE		73	0.54966	1.85162	0.0040404	0.0379631	0.76	8875	tags=45%, list=16%, signal=54%
GOBP_PROTEASOMAL_PROTEIN_CATABOLIC_PROCESS	GOBP_PROTEASOMAL_PROTEIN_CATABOLIC_PROCESS		476	0.415156	1.8518	0	0.0380452	0.76	8703	tags=37%, list=16%, signal=43%
GOBP_ESTABLISHMENT_OF_RNA_LOCALIZATION	GOBP_ESTABLISHMENT_OF_RNA_LOCALIZATION		199	0.520496	1.85077	0.0063425	0.0381072	0.763	11816	tags=54%, list=21%, signal=69%
GOBP_POSITIVE_REGULATION_OF_DNA_REPAIR	GOBP_POSITIVE_REGULATION_OF_DNA_REPAIR		73	0.531239	1.84919	0.00205339	0.038376	0.765	8960	tags=45%, list=16%, signal=54%
GOBP_REGULATION_OF_DNA_TEMPLATED_TRANSCRIPTION_IN_RESPONSE_TO_STRESS	GOBP_REGULATION_OF_DNA_TEMPLATED_TRANSCRIPTION_IN_RESPONSE_TO_STRESS		115	0.496506	1.84964	0	0.0383809	0.764	6344	tags=32%, list=11%, signal=36%
GOMF_POLY_PURINE_TRACT_BINDING	GOMF_POLY_PURINE_TRACT_BINDING		28	0.611601	1.84731	0.0104384	0.0386235	0.773	3980	tags=46%, list=7%, signal=50%
GOCC_PHAGOPHORE_ASSEMBLY_SITE_MEMBRANE	GOCC_PHAGOPHORE_ASSEMBLY_SITE_MEMBRANE		15	0.672985	1.84796	0.00429185	0.0386749	0.771	7161	tags=67%, list=13%, signal=77%
GOBP_NEGATIVE_REGULATION_OF_MITOTIC_CELL_CYCLE	GOBP_NEGATIVE_REGULATION_OF_MITOTIC_CELL_CYCLE		311	0.467365	1.84751	0.00437637	0.0387085	0.772	6339	tags=38%, list=11%, signal=43%
GOMF_FOUR_WAY_JUNCTION_DNA_BINDING	GOMF_FOUR_WAY_JUNCTION_DNA_BINDING		17	0.775182	1.84625	0.00614754	0.038912	0.777	8569	tags=71%, list=16%, signal=84%
GOCC_HISTONE_DEACETYLASE_COMPLEX	GOCC_HISTONE_DEACETYLASE_COMPLEX		76	0.532539	1.84466	0.00402414	0.0391156	0.779	9916	tags=53%, list=18%, signal=64%
GOBP_MITOTIC_DNA_INTEGRITY_CHECKPOINT	GOBP_MITOTIC_DNA_INTEGRITY_CHECKPOINT		105	0.521133	1.84501	0.00643777	0.0391308	0.779	4696	tags=41%, list=8%, signal=45%
GOBP_POSITIVE_REGULATION_OF_TRANSLATIONAL_INITIATION	GOBP_POSITIVE_REGULATION_OF_TRANSLATIONAL_INITIATION		30	0.605734	1.84505	0	0.0392818	0.779	3969	tags=33%, list=7%, signal=36%
GOCC_SYNAPTONEMAL_STRUCTURE	GOCC_SYNAPTONEMAL_STRUCTURE		41	0.578511	1.84133	0.00234742	0.040033	0.786	11583	tags=61%, list=21%, signal=77%
GOBP_DNA_STRAND_ELONGATION	GOBP_DNA_STRAND_ELONGATION		26	0.786686	1.83959	0	0.0400692	0.787	4586	tags=73%, list=8%, signal=80%
GOBP_CELL_CYCLE_DNA_REPLICATION	GOBP_CELL_CYCLE_DNA_REPLICATION		64	0.712168	1.8407	0.0087146	0.0401423	0.787	5362	tags=63%, list=10%, signal=69%
GOMF_PROTEIN_TRANSMEMBRANE_TRANSPORTER_ACTIVITY	GOMF_PROTEIN_TRANSMEMBRANE_TRANSPORTER_ACTIVITY		21	0.645311	1.83979	0.00409836	0.040153	0.787	2198	tags=43%, list=4%, signal=45%
GOBP_REGULATION_OF_MEIOTIC_CELL_CYCLE	GOBP_REGULATION_OF_MEIOTIC_CELL_CYCLE		46	0.549839	1.84136	0.00441501	0.0401786	0.786	8636	tags=48%, list=16%, signal=57%
GOMF_PROTEIN_N_TERMINUS_BINDING	GOMF_PROTEIN_N_TERMINUS_BINDING		106	0.462451	1.84018	0	0.0401915	0.787	10944	tags=49%, list=20%, signal=61%
GOBP_REGULATION_OF_MRNA_CATABOLIC_PROCESS	GOBP_REGULATION_OF_MRNA_CATABOLIC_PROCESS		210	0.481495	1.83845	0.0021322	0.0402302	0.79	6080	tags=34%, list=11%, signal=38%
GOBP_DNA_STRAND_ELONGATION_INVOLVED_IN_DNA_REPLICATION	GOBP_DNA_STRAND_ELONGATION_INVOLVED_IN_DNA_REPLICATION		19	0.862199	1.8386	0.0021097	0.040305	0.79	4492	tags=84%, list=8%, signal=92%
GOBP_REGULATION_OF_VIRAL_TRANSCRIPTION	GOBP_REGULATION_OF_VIRAL_TRANSCRIPTION		42	0.546224	1.83768	0.00408163	0.0403912	0.791	6679	tags=40%, list=12%, signal=46%
GOCC_CUL2_RING_UBIQUITIN_LIGASE_COMPLEX	GOCC_CUL2_RING_UBIQUITIN_LIGASE_COMPLEX		15	0.645773	1.83683	0.004158	0.0405884	0.793	9846	tags=53%, list=18%, signal=65%
GOBP_REGULATION_OF_GENERATION_OF_PRECURSOR_METABOLITES_AND_ENERGY	GOBP_REGULATION_OF_GENERATION_OF_PRECURSOR_METABOLITES_AND_ENERGY		156	0.44569	1.83572	0.00220264	0.040856	0.798	9613	tags=42%, list=17%, signal=50%
GOBP_CYTOKINETIC_PROCESS	GOBP_CYTOKINETIC_PROCESS	Details ...	38	0.652045	2.11115	0	0.0409089	0.128	5324	tags=45%, list=10%, signal=49%
GOBP_SIGNAL_TRANSDUCTION_BY_P53_CLASS_MEDIATOR	GOBP_SIGNAL_TRANSDUCTION_BY_P53_CLASS_MEDIATOR		261	0.475686	1.83498	0.00649351	0.0410282	0.799	7587	tags=42%, list=14%, signal=48%
GOCC_NUCLEAR_SPECK	GOCC_NUCLEAR_SPECK		406	0.458451	1.83393	0.00614754	0.0411717	0.8	11089	tags=45%, list=20%, signal=56%
GOCC_MRNA_CLEAVAGE_AND_POLYADENYLATION_SPECIFICITY_FACTOR_COMPLEX	GOCC_MRNA_CLEAVAGE_AND_POLYADENYLATION_SPECIFICITY_FACTOR_COMPLEX		18	0.707197	1.8336	0.00614754	0.0411838	0.803	5669	tags=61%, list=10%, signal=68%
GOMF_UBIQUITIN_LIKE_PROTEIN_BINDING	GOMF_UBIQUITIN_LIKE_PROTEIN_BINDING		99	0.49767	1.8342	0.00610998	0.0412053	0.799	6442	tags=37%, list=12%, signal=42%
GOBP_NEGATIVE_REGULATION_OF_HISTONE_METHYLATION	GOBP_NEGATIVE_REGULATION_OF_HISTONE_METHYLATION		19	0.713609	1.83006	0.0101626	0.0420205	0.809	6008	tags=63%, list=11%, signal=71%
GOMF_MACROMOLECULE_TRANSMEMBRANE_TRANSPORTER_ACTIVITY	GOMF_MACROMOLECULE_TRANSMEMBRANE_TRANSPORTER_ACTIVITY		25	0.581108	1.83013	0.00606061	0.0421277	0.809	2198	tags=40%, list=4%, signal=42%
GOMF_STRUCTURAL_CONSTITUENT_OF_NUCLEAR_PORE	GOMF_STRUCTURAL_CONSTITUENT_OF_NUCLEAR_PORE		28	0.683224	1.83064	0.00210526	0.0422304	0.809	6601	tags=57%, list=12%, signal=65%
GOBP_HISTONE_DEACETYLATION	GOBP_HISTONE_DEACETYLATION		76	0.492257	1.829	0.0040568	0.0422519	0.812	6666	tags=38%, list=12%, signal=43%
GOBP_HOMOLOGOUS_CHROMOSOME_SEGREGATION	GOBP_HOMOLOGOUS_CHROMOSOME_SEGREGATION		58	0.549925	1.83017	0.00455581	0.0422773	0.809	9982	tags=53%, list=18%, signal=65%
GOBP_POSITIVE_REGULATION_OF_TRANSCRIPTION_INITIATION_FROM_RNA_POLYMERASE_II_PROMOTER	GOBP_POSITIVE_REGULATION_OF_TRANSCRIPTION_INITIATION_FROM_RNA_POLYMERASE_II_PROMOTER		29	0.570353	1.82828	0.00831601	0.0423769	0.814	12851	tags=66%, list=23%, signal=85%
GOBP_NEGATIVE_REGULATION_OF_MRNA_METABOLIC_PROCESS	GOBP_NEGATIVE_REGULATION_OF_MRNA_METABOLIC_PROCESS		88	0.544355	1.82753	0.0104822	0.0424965	0.816	7763	tags=41%, list=14%, signal=48%
GOBP_NUCLEOTIDE_PHOSPHORYLATION	GOBP_NUCLEOTIDE_PHOSPHORYLATION		132	0.459097	1.82657	0	0.0427719	0.818	9040	tags=42%, list=16%, signal=51%
GOBP_MALE_MEIOTIC_NUCLEAR_DIVISION	GOBP_MALE_MEIOTIC_NUCLEAR_DIVISION		46	0.536234	1.82302	0	0.0430626	0.827	11583	tags=50%, list=21%, signal=63%
GOBP_POSITIVE_REGULATION_OF_CHROMOSOME_SEPARATION	GOBP_POSITIVE_REGULATION_OF_CHROMOSOME_SEPARATION		17	0.690846	1.82332	0.00210526	0.0430854	0.826	3445	tags=47%, list=6%, signal=50%
GOCC_SPINDLE_POLE	GOCC_SPINDLE_POLE		162	0.521648	1.82273	0.00843882	0.043099	0.827	5742	tags=39%, list=10%, signal=43%
GOCC_RNA_POLYMERASE_II_TRANSCRIPTION_REGULATOR_COMPLEX	GOCC_RNA_POLYMERASE_II_TRANSCRIPTION_REGULATOR_COMPLEX		168	0.459392	1.82479	0.00840336	0.0431759	0.822	6407	tags=33%, list=12%, signal=37%
GOCC_NUCLEAR_MEMBRANE	GOCC_NUCLEAR_MEMBRANE		292	0.423219	1.82526	0.00414079	0.043176	0.82	8569	tags=37%, list=16%, signal=44%
GOCC_SPLICEOSOMAL_COMPLEX	GOCC_SPLICEOSOMAL_COMPLEX		191	0.530894	1.82421	0.0164609	0.043217	0.825	10069	tags=48%, list=18%, signal=59%
GOBP_TRANSCRIPTION_BY_RNA_POLYMERASE_I	GOBP_TRANSCRIPTION_BY_RNA_POLYMERASE_I		62	0.545967	1.82375	0.00826446	0.0432258	0.826	7587	tags=50%, list=14%, signal=58%
GOBP_VIRAL_BUDDING	GOBP_VIRAL_BUDDING		26	0.598505	1.82217	0.00194553	0.0432379	0.828	12214	tags=54%, list=22%, signal=69%
GOCC_CATALYTIC_STEP_2_SPLICEOSOME	GOCC_CATALYTIC_STEP_2_SPLICEOSOME		87	0.590106	1.82335	0.016632	0.0432384	0.826	10069	tags=59%, list=18%, signal=72%
GOCC_TRANSCRIPTION_REGULATOR_COMPLEX	GOCC_TRANSCRIPTION_REGULATOR_COMPLEX		403	0.435746	1.82169	0.00647948	0.0432631	0.829	8214	tags=36%, list=15%, signal=42%
GOBP_POSITIVE_REGULATION_OF_CELL_CYCLE	GOBP_POSITIVE_REGULATION_OF_CELL_CYCLE		389	0.452092	1.82072	0.0111857	0.0434785	0.831	6400	tags=35%, list=12%, signal=39%
GOBP_HISTONE_METHYLATION	GOBP_HISTONE_METHYLATION		127	0.538928	1.81913	0.00829876	0.0438089	0.834	6008	tags=42%, list=11%, signal=47%
GOBP_MITOTIC_CYTOKINESIS	GOBP_MITOTIC_CYTOKINESIS		69	0.522137	1.81941	0.00622407	0.0438626	0.834	5623	tags=43%, list=10%, signal=48%
GOCC_SIN3_TYPE_COMPLEX	GOCC_SIN3_TYPE_COMPLEX		16	0.710391	1.81702	0.00612245	0.0442176	0.837	5177	tags=56%, list=9%, signal=62%
GOCC_MRNA_CLEAVAGE_FACTOR_COMPLEX	GOCC_MRNA_CLEAVAGE_FACTOR_COMPLEX		22	0.67474	1.81763	0.00998004	0.0442752	0.837	5669	tags=55%, list=10%, signal=61%
GOBP_BLASTOCYST_DEVELOPMENT	GOBP_BLASTOCYST_DEVELOPMENT		92	0.463207	1.81724	0.00458716	0.0442757	0.837	4769	tags=32%, list=9%, signal=34%
GOBP_INTRA_S_DNA_DAMAGE_CHECKPOINT	GOBP_INTRA_S_DNA_DAMAGE_CHECKPOINT		17	0.686919	1.81361	0.00412371	0.0447908	0.841	5942	tags=59%, list=11%, signal=66%
GOBP_CHROMATIN_DISASSEMBLY	GOBP_CHROMATIN_DISASSEMBLY		18	0.712093	1.81517	0.00840336	0.0448638	0.838	5764	tags=67%, list=10%, signal=74%
GOBP_TRANSLESION_SYNTHESIS	GOBP_TRANSLESION_SYNTHESIS		42	0.590391	1.81364	0.0173536	0.0449367	0.841	5333	tags=50%, list=10%, signal=55%
GOBP_TELOMERE_MAINTENANCE_VIA_TELOMERE_LENGTHENING	GOBP_TELOMERE_MAINTENANCE_VIA_TELOMERE_LENGTHENING		80	0.535687	1.81466	0.0104384	0.0449751	0.839	6546	tags=40%, list=12%, signal=45%
GOBP_SIGNAL_TRANSDUCTION_INVOLVED_IN_CELL_CYCLE_CHECKPOINT	GOBP_SIGNAL_TRANSDUCTION_INVOLVED_IN_CELL_CYCLE_CHECKPOINT		75	0.534126	1.81414	0.00628931	0.0450447	0.841	5785	tags=45%, list=10%, signal=51%
GOBP_RESPONSE_TO_IONIZING_RADIATION	GOBP_RESPONSE_TO_IONIZING_RADIATION		140	0.486688	1.81367	0.00856531	0.0450803	0.841	9384	tags=44%, list=17%, signal=52%
GOBP_MICROTUBULE_ORGANIZING_CENTER_ORGANIZATION	GOBP_MICROTUBULE_ORGANIZING_CENTER_ORGANIZATION		139	0.526181	1.81154	0.010846	0.0455354	0.845	6008	tags=40%, list=11%, signal=44%
GOBP_SISTER_CHROMATID_SEGREGATION	GOBP_SISTER_CHROMATID_SEGREGATION	Details ...	198	0.657838	2.11203	0.00208333	0.04614	0.127	5887	tags=52%, list=11%, signal=57%
GOBP_ESTABLISHMENT_OF_PROTEIN_LOCALIZATION_TO_TELOMERE	GOBP_ESTABLISHMENT_OF_PROTEIN_LOCALIZATION_TO_TELOMERE		18	0.73369	1.8087	0.00623701	0.0461734	0.851	5238	tags=56%, list=9%, signal=61%
GOBP_NUCLEOBASE_CONTAINING_COMPOUND_TRANSPORT	GOBP_NUCLEOBASE_CONTAINING_COMPOUND_TRANSPORT		251	0.470797	1.80946	0.00852879	0.0461855	0.851	11885	tags=49%, list=22%, signal=62%
GOBP_CHROMATIN_ORGANIZATION_INVOLVED_IN_REGULATION_OF_TRANSCRIPTION	GOBP_CHROMATIN_ORGANIZATION_INVOLVED_IN_REGULATION_OF_TRANSCRIPTION		87	0.51948	1.80491	0.00842105	0.0462014	0.856	6666	tags=40%, list=12%, signal=46%
GOBP_NUCLEAR_TRANSPORT	GOBP_NUCLEAR_TRANSPORT		342	0.471871	1.80878	0.0107527	0.046289	0.851	11307	tags=48%, list=20%, signal=60%
GOCC_ROUGH_ENDOPLASMIC_RETICULUM_MEMBRANE	GOCC_ROUGH_ENDOPLASMIC_RETICULUM_MEMBRANE		26	0.597019	1.80496	0.00638298	0.0463318	0.856	12992	tags=62%, list=24%, signal=80%
GOCC_DNA_HELICASE_COMPLEX	GOCC_DNA_HELICASE_COMPLEX		15	0.688248	1.80747	0.004	0.0464283	0.852	5123	tags=60%, list=9%, signal=66%
GOBP_NCRNA_EXPORT_FROM_NUCLEUS	GOBP_NCRNA_EXPORT_FROM_NUCLEUS		37	0.668388	1.805	0.00416667	0.0464794	0.856	9216	tags=70%, list=17%, signal=84%
GOCC_PHAGOPHORE_ASSEMBLY_SITE	GOCC_PHAGOPHORE_ASSEMBLY_SITE		30	0.56601	1.80518	0.00647948	0.0465521	0.856	7161	tags=43%, list=13%, signal=50%
GOBP_CELLULAR_RESPONSE_TO_IONIZING_RADIATION	GOBP_CELLULAR_RESPONSE_TO_IONIZING_RADIATION		64	0.500507	1.80245	0	0.0465588	0.86	9958	tags=44%, list=18%, signal=53%
GOCC_SPINDLE	GOCC_SPINDLE		372	0.486857	1.80756	0.0105708	0.0465672	0.852	5906	tags=37%, list=11%, signal=41%
GOBP_REGULATION_OF_CYTOKINESIS	GOBP_REGULATION_OF_CYTOKINESIS		90	0.522683	1.80334	0.00451467	0.0466262	0.859	4824	tags=33%, list=9%, signal=36%
GOBP_ANOIKIS	GOBP_ANOIKIS		33	0.540638	1.80257	0	0.0466323	0.86	10226	tags=48%, list=19%, signal=59%
GOCC_NUCLEOID	GOCC_NUCLEOID		44	0.6147	1.8064	0.0156556	0.0466707	0.855	7656	tags=50%, list=14%, signal=58%
GOBP_VESICLE_DOCKING	GOBP_VESICLE_DOCKING		65	0.477104	1.80287	0.00675676	0.0466766	0.86	10178	tags=48%, list=18%, signal=58%
GOBP_DNA_REPLICATION_CHECKPOINT	GOBP_DNA_REPLICATION_CHECKPOINT		17	0.785771	1.8052	0.00628931	0.0466973	0.856	5942	tags=65%, list=11%, signal=72%
GOCC_MICROTUBULE_END	GOCC_MICROTUBULE_END		32	0.615358	1.80539	0.0209205	0.0467522	0.855	5091	tags=50%, list=9%, signal=55%
GOBP_EXIT_FROM_MITOSIS	GOBP_EXIT_FROM_MITOSIS		28	0.543662	1.80067	0.00207469	0.0467732	0.863	4600	tags=43%, list=8%, signal=47%
GOBP_MITOTIC_CHROMOSOME_CONDENSATION	GOBP_MITOTIC_CHROMOSOME_CONDENSATION		15	0.787525	1.80089	0.00411523	0.0468233	0.863	4167	tags=73%, list=8%, signal=79%
GOBP_NEGATIVE_REGULATION_OF_RNA_SPLICING	GOBP_NEGATIVE_REGULATION_OF_RNA_SPLICING		25	0.644236	1.80545	0.0160966	0.0468887	0.855	7763	tags=48%, list=14%, signal=56%
GOCC_CULLIN_RING_UBIQUITIN_LIGASE_COMPLEX	GOCC_CULLIN_RING_UBIQUITIN_LIGASE_COMPLEX		162	0.444912	1.80105	0.00628931	0.0469114	0.863	8671	tags=41%, list=16%, signal=48%
GOCC_SPINDLE_MICROTUBULE	GOCC_SPINDLE_MICROTUBULE		71	0.558963	1.80111	0.0168421	0.0470312	0.863	8585	tags=52%, list=16%, signal=62%
GOCC_PRECATALYTIC_SPLICEOSOME	GOCC_PRECATALYTIC_SPLICEOSOME		53	0.601124	1.79956	0.0165289	0.047085	0.866	10616	tags=58%, list=19%, signal=72%
GOBP_REGULATION_OF_UBIQUITIN_PROTEIN_LIGASE_ACTIVITY	GOBP_REGULATION_OF_UBIQUITIN_PROTEIN_LIGASE_ACTIVITY		23	0.611402	1.79844	0.00609756	0.0473944	0.868	4685	tags=43%, list=8%, signal=47%
GOBP_POSITIVE_REGULATION_OF_PEPTIDYL_THREONINE_PHOSPHORYLATION	GOBP_POSITIVE_REGULATION_OF_PEPTIDYL_THREONINE_PHOSPHORYLATION		30	0.547771	1.79561	0	0.0474934	0.869	12047	tags=60%, list=22%, signal=77%
GOBP_RESPONSE_TO_SALT	GOBP_RESPONSE_TO_SALT		16	0.627848	1.7959	0.00212766	0.0475446	0.868	13672	tags=75%, list=25%, signal=100%
GOMF_DNA_DEPENDENT_ATPASE_ACTIVITY	GOMF_DNA_DEPENDENT_ATPASE_ACTIVITY		51	0.653308	1.79633	0.00414938	0.0475501	0.868	6595	tags=61%, list=12%, signal=69%
GOBP_PROTEIN_LOCALIZATION_TO_MICROTUBULE_ORGANIZING_CENTER	GOBP_PROTEIN_LOCALIZATION_TO_MICROTUBULE_ORGANIZING_CENTER		35	0.60422	1.795	0.00996016	0.047633	0.87	5102	tags=43%, list=9%, signal=47%
GOBP_MACROMOLECULE_METHYLATION	GOBP_MACROMOLECULE_METHYLATION		292	0.466712	1.79701	0.00631579	0.0476465	0.868	7704	tags=38%, list=14%, signal=44%
GOBP_DNA_RECOMBINATION	GOBP_DNA_RECOMBINATION		277	0.50472	1.79641	0.00863931	0.0476559	0.868	9982	tags=51%, list=18%, signal=62%
GOCC_MITOTIC_SPINDLE	GOCC_MITOTIC_SPINDLE		156	0.516496	1.79737	0.0146444	0.0476744	0.868	5563	tags=41%, list=10%, signal=45%
GOBP_POSITIVE_REGULATION_OF_MITOCHONDRIAL_OUTER_MEMBRANE_PERMEABILIZATION_INVOLVED_IN_APOPTOTIC_SIGNALING_PATHWAY	GOBP_POSITIVE_REGULATION_OF_MITOCHONDRIAL_OUTER_MEMBRANE_PERMEABILIZATION_INVOLVED_IN_APOPTOTIC_SIGNALING_PATHWAY		35	0.555942	1.79659	0.0159046	0.0477157	0.868	8355	tags=46%, list=15%, signal=54%
GOBP_POSITIVE_REGULATION_OF_CELL_AGING	GOBP_POSITIVE_REGULATION_OF_CELL_AGING		17	0.614554	1.79307	0.00842105	0.0483121	0.873	6008	tags=47%, list=11%, signal=53%
GOBP_DNA_GEOMETRIC_CHANGE	GOBP_DNA_GEOMETRIC_CHANGE		114	0.581324	1.79076	0.00636943	0.049191	0.876	7763	tags=55%, list=14%, signal=64%
GOBP_POSITIVE_REGULATION_OF_CELL_CYCLE_PROCESS	GOBP_POSITIVE_REGULATION_OF_CELL_CYCLE_PROCESS		297	0.458856	1.78918	0.0133929	0.0494416	0.88	7550	tags=37%, list=14%, signal=43%
GOMF_CADHERIN_BINDING	GOMF_CADHERIN_BINDING		316	0.451909	1.78944	0.00847458	0.0494596	0.877	10818	tags=47%, list=20%, signal=58%
GOBP_DNA_BIOSYNTHETIC_PROCESS	GOBP_DNA_BIOSYNTHETIC_PROCESS		186	0.462907	1.78951	0.00860215	0.0495964	0.877	6035	tags=37%, list=11%, signal=41%
GOBP_HISTONE_EXCHANGE	GOBP_HISTONE_EXCHANGE		43	0.647508	1.78854	0.0209644	0.049614	0.88	4866	tags=49%, list=9%, signal=54%
GOBP_REGULATION_OF_DNA_METABOLIC_PROCESS	GOBP_REGULATION_OF_DNA_METABOLIC_PROCESS		336	0.462792	1.78764	0.0129032	0.0498647	0.882	6771	tags=38%, list=12%, signal=42%
GOBP_REGULATION_OF_NUCLEAR_DIVISION	GOBP_REGULATION_OF_NUCLEAR_DIVISION	Details ...	134	0.592229	2.11589	0.00217865	0.0499194	0.121	8384	tags=52%, list=15%, signal=61%
GOBP_REGULATION_OF_DNA_DEPENDENT_DNA_REPLICATION	GOBP_REGULATION_OF_DNA_DEPENDENT_DNA_REPLICATION		47	0.647494	1.78653	0.0225873	0.0501475	0.882	5703	tags=60%, list=10%, signal=66%
GOMF_NUCLEAR_IMPORT_SIGNAL_RECEPTOR_ACTIVITY	GOMF_NUCLEAR_IMPORT_SIGNAL_RECEPTOR_ACTIVITY		20	0.676462	1.78536	0.0122699	0.0505475	0.884	11088	tags=75%, list=20%, signal=94%
GOBP_REGULATION_OF_NUCLEOTIDE_METABOLIC_PROCESS	GOBP_REGULATION_OF_NUCLEOTIDE_METABOLIC_PROCESS		117	0.440628	1.78478	0.00454545	0.0505685	0.885	9040	tags=39%, list=16%, signal=47%
GOMF_TAU_PROTEIN_KINASE_ACTIVITY	GOMF_TAU_PROTEIN_KINASE_ACTIVITY		22	0.649157	1.78505	0.0121457	0.0505806	0.884	5102	tags=55%, list=9%, signal=60%
GOBP_CHROMOSOME_CONDENSATION	GOBP_CHROMOSOME_CONDENSATION		33	0.642404	1.78426	0.0150538	0.0506694	0.886	4167	tags=48%, list=8%, signal=52%
GOCC_UBIQUITIN_LIGASE_COMPLEX	GOCC_UBIQUITIN_LIGASE_COMPLEX		287	0.426821	1.78296	0.00413223	0.0511209	0.887	8044	tags=37%, list=15%, signal=43%
GOBP_RESPONSE_TO_TEMPERATURE_STIMULUS	GOBP_RESPONSE_TO_TEMPERATURE_STIMULUS		226	0.414834	1.78194	0.00455581	0.0512679	0.887	11076	tags=44%, list=20%, signal=55%
GOBP_REGULATION_OF_CELL_AGING	GOBP_REGULATION_OF_CELL_AGING		52	0.507742	1.78196	0.0087146	0.0514017	0.887	9472	tags=38%, list=17%, signal=46%
GOBP_DNA_CATABOLIC_PROCESS_ENDONUCLEOLYTIC	GOBP_DNA_CATABOLIC_PROCESS_ENDONUCLEOLYTIC		29	0.55783	1.78126	0.0104822	0.0514439	0.89	4546	tags=41%, list=8%, signal=45%
GOBP_REGULATION_OF_PEPTIDYL_LYSINE_ACETYLATION	GOBP_REGULATION_OF_PEPTIDYL_LYSINE_ACETYLATION		62	0.477399	1.7787	0.00402414	0.0515246	0.893	9958	tags=44%, list=18%, signal=53%
GOCC_PROTEIN_KINASE_COMPLEX	GOCC_PROTEIN_KINASE_COMPLEX		102	0.468085	1.77997	0.00228833	0.0515859	0.89	5674	tags=35%, list=10%, signal=39%
GOBP_REGULATION_OF_TELOMERE_MAINTENANCE_VIA_TELOMERE_LENGTHENING	GOBP_REGULATION_OF_TELOMERE_MAINTENANCE_VIA_TELOMERE_LENGTHENING		60	0.551523	1.77891	0.0189076	0.0515997	0.893	6546	tags=40%, list=12%, signal=45%
GOBP_REGULATION_OF_TRANSLATIONAL_INITIATION	GOBP_REGULATION_OF_TRANSLATIONAL_INITIATION		80	0.52013	1.77916	0.0106383	0.0516658	0.893	10194	tags=48%, list=18%, signal=58%
GOBP_REGULATION_OF_MICROTUBULE_CYTOSKELETON_ORGANIZATION	GOBP_REGULATION_OF_MICROTUBULE_CYTOSKELETON_ORGANIZATION		136	0.47042	1.78005	0.0104603	0.0517124	0.89	8938	tags=46%, list=16%, signal=54%
GOBP_REGULATION_OF_CHROMATIN_BINDING	GOBP_REGULATION_OF_CHROMATIN_BINDING		23	0.637836	1.77938	0.0041841	0.0517326	0.89	8960	tags=48%, list=16%, signal=57%
GOCC_COHESIN_COMPLEX	GOCC_COHESIN_COMPLEX		15	0.703301	1.77624	0.00206612	0.0517342	0.897	11544	tags=60%, list=21%, signal=76%
GOBP_PROTEIN_DEMETHYLATION	GOBP_PROTEIN_DEMETHYLATION		33	0.609156	1.77774	0.00416667	0.0517818	0.894	4089	tags=45%, list=7%, signal=49%
GOBP_REGULATION_OF_TRANSCRIPTION_BY_RNA_POLYMERASE_III	GOBP_REGULATION_OF_TRANSCRIPTION_BY_RNA_POLYMERASE_III		23	0.606058	1.7774	0.00823045	0.0518166	0.896	5851	tags=57%, list=11%, signal=63%
GOBP_REGULATION_OF_MRNA_PROCESSING	GOBP_REGULATION_OF_MRNA_PROCESSING		139	0.530747	1.78012	0.0125523	0.051836	0.89	6326	tags=37%, list=11%, signal=41%
GOBP_CHROMATIN_SILENCING	GOBP_CHROMATIN_SILENCING		41	0.547505	1.77632	0.0125786	0.0518464	0.897	6666	tags=44%, list=12%, signal=50%
GOMF_STRUCTURAL_CONSTITUENT_OF_SYNAPSE	GOMF_STRUCTURAL_CONSTITUENT_OF_SYNAPSE		17	0.665884	1.77651	0.0183486	0.0519223	0.897	12809	tags=65%, list=23%, signal=84%
GOBP_POSITIVE_REGULATION_OF_TELOMERE_CAPPING	GOBP_POSITIVE_REGULATION_OF_TELOMERE_CAPPING		17	0.637008	1.77549	0.0059761	0.0519468	0.899	5210	tags=47%, list=9%, signal=52%
GOBP_POSITIVE_REGULATION_OF_TRANSLATION	GOBP_POSITIVE_REGULATION_OF_TRANSLATION		132	0.452483	1.77477	0.00424628	0.0519723	0.902	7479	tags=35%, list=14%, signal=40%
GOCC_NUCLEAR_EXOSOME_RNASE_COMPLEX	GOCC_NUCLEAR_EXOSOME_RNASE_COMPLEX		16	0.700426	1.77667	0.0176125	0.0520133	0.897	7854	tags=50%, list=14%, signal=58%
GOMF_LYSINE_ACETYLATED_HISTONE_BINDING	GOMF_LYSINE_ACETYLATED_HISTONE_BINDING		21	0.685869	1.77498	0.00209644	0.0520272	0.902	6978	tags=57%, list=13%, signal=65%
GOCC_RIBONUCLEOPROTEIN_GRANULE	GOCC_RIBONUCLEOPROTEIN_GRANULE		242	0.433873	1.77434	0.0105485	0.0520975	0.902	8449	tags=38%, list=15%, signal=45%
GOCC_NUCLEAR_CHROMOSOME	GOCC_NUCLEAR_CHROMOSOME	Details ...	218	0.646717	2.12345	0.00215517	0.0521431	0.107	6264	tags=54%, list=11%, signal=61%
GOMF_NUCLEOCYTOPLASMIC_CARRIER_ACTIVITY	GOMF_NUCLEOCYTOPLASMIC_CARRIER_ACTIVITY		30	0.644132	1.77377	0.0163599	0.0522574	0.904	5549	tags=57%, list=10%, signal=63%
GOBP_RESPONSE_TO_STEROL_DEPLETION	GOBP_RESPONSE_TO_STEROL_DEPLETION		17	0.61213	1.77307	0.0151844	0.0524349	0.906	5992	tags=35%, list=11%, signal=40%
GOBP_MITOCHONDRIAL_RNA_PROCESSING	GOBP_MITOCHONDRIAL_RNA_PROCESSING		16	0.706288	1.77193	0.0101215	0.0527879	0.907	7929	tags=63%, list=14%, signal=73%
GOMF_S_ADENOSYL_L_METHIONINE_BINDING	GOMF_S_ADENOSYL_L_METHIONINE_BINDING		17	0.632402	1.77129	0.008	0.0529498	0.908	4719	tags=41%, list=9%, signal=45%
GOBP_PROTEIN_LOCALIZATION_TO_CHROMATIN	GOBP_PROTEIN_LOCALIZATION_TO_CHROMATIN		25	0.630095	1.77014	0.014553	0.0531494	0.91	5123	tags=48%, list=9%, signal=53%
GOBP_REGULATION_OF_PROTEIN_ACETYLATION	GOBP_REGULATION_OF_PROTEIN_ACETYLATION		75	0.47498	1.77025	0.00798403	0.0532336	0.91	9319	tags=43%, list=17%, signal=51%
GOBP_MACROAUTOPHAGY	GOBP_MACROAUTOPHAGY		308	0.404158	1.76823	0.00631579	0.0535818	0.91	9694	tags=39%, list=18%, signal=47%
GOBP_TRANSCRIPTION_INITIATION_FROM_RNA_POLYMERASE_II_PROMOTER	GOBP_TRANSCRIPTION_INITIATION_FROM_RNA_POLYMERASE_II_PROMOTER		185	0.419039	1.7688	0.00652174	0.0536536	0.91	5790	tags=32%, list=10%, signal=36%
GOCC_CHROMOCENTER	GOCC_CHROMOCENTER		15	0.714647	1.76825	0.00842105	0.0537243	0.91	7479	tags=60%, list=14%, signal=69%
GOBP_PROTEIN_MODIFICATION_BY_SMALL_PROTEIN_REMOVAL	GOBP_PROTEIN_MODIFICATION_BY_SMALL_PROTEIN_REMOVAL		300	0.435116	1.76455	0.00628931	0.0548711	0.914	12423	tags=45%, list=22%, signal=58%
GOBP_REGULATION_OF_UBIQUITIN_PROTEIN_TRANSFERASE_ACTIVITY	GOBP_REGULATION_OF_UBIQUITIN_PROTEIN_TRANSFERASE_ACTIVITY		53	0.50588	1.76464	0.0063425	0.0549933	0.914	13932	tags=60%, list=25%, signal=81%
GOBP_PROTEIN_K11_LINKED_UBIQUITINATION	GOBP_PROTEIN_K11_LINKED_UBIQUITINATION		29	0.591521	1.76492	0.0237154	0.0550078	0.914	4395	tags=38%, list=8%, signal=41%
GOBP_NUCLEOTIDE_EXCISION_REPAIR	GOBP_NUCLEOTIDE_EXCISION_REPAIR		107	0.490475	1.76243	0.0143149	0.0552287	0.915	6105	tags=40%, list=11%, signal=45%
GOBP_RNA_DEPENDENT_DNA_BIOSYNTHETIC_PROCESS	GOBP_RNA_DEPENDENT_DNA_BIOSYNTHETIC_PROCESS		70	0.52231	1.76301	0.0207039	0.0552454	0.914	6546	tags=39%, list=12%, signal=44%
GOBP_REGULATION_OF_HISTONE_METHYLATION	GOBP_REGULATION_OF_HISTONE_METHYLATION		58	0.575733	1.76269	0.0204082	0.0552682	0.915	6008	tags=41%, list=11%, signal=46%
GOCC_REPLISOME	GOCC_REPLISOME		24	0.682563	1.76301	0.0106838	0.055396	0.914	5033	tags=58%, list=9%, signal=64%
GOCC_SWI_SNF_COMPLEX	GOCC_SWI_SNF_COMPLEX		19	0.647563	1.76151	0.0140845	0.0554247	0.917	6457	tags=63%, list=12%, signal=71%
GOBP_NEGATIVE_REGULATION_OF_GLUCONEOGENESIS	GOBP_NEGATIVE_REGULATION_OF_GLUCONEOGENESIS		18	0.604394	1.7618	0.00879121	0.05544	0.916	14997	tags=67%, list=27%, signal=91%
GOBP_CELL_DIFFERENTIATION_INVOLVED_IN_EMBRYONIC_PLACENTA_DEVELOPMENT	GOBP_CELL_DIFFERENTIATION_INVOLVED_IN_EMBRYONIC_PLACENTA_DEVELOPMENT		23	0.604696	1.75999	0.0147368	0.0558504	0.919	11960	tags=57%, list=22%, signal=72%
GOBP_TRANSCRIPTION_COUPLED_NUCLEOTIDE_EXCISION_REPAIR	GOBP_TRANSCRIPTION_COUPLED_NUCLEOTIDE_EXCISION_REPAIR		73	0.530765	1.76027	0.0208333	0.0558645	0.919	9449	tags=52%, list=17%, signal=63%
GOBP_CARBOHYDRATE_CATABOLIC_PROCESS	GOBP_CARBOHYDRATE_CATABOLIC_PROCESS		196	0.410371	1.7595	0	0.055932	0.921	8753	tags=37%, list=16%, signal=43%
GOBP_HOMOLOGOUS_CHROMOSOME_PAIRING_AT_MEIOSIS	GOBP_HOMOLOGOUS_CHROMOSOME_PAIRING_AT_MEIOSIS		47	0.537915	1.75916	0.00704225	0.0559531	0.921	9982	tags=53%, list=18%, signal=65%
GOBP_POSITIVE_REGULATION_OF_TELOMERASE_ACTIVITY	GOBP_POSITIVE_REGULATION_OF_TELOMERASE_ACTIVITY		33	0.559411	1.75813	0.0102881	0.0561587	0.923	10392	tags=55%, list=19%, signal=67%
GOCC_MITOTIC_SPINDLE_POLE	GOCC_MITOTIC_SPINDLE_POLE		34	0.603692	1.75833	0.0147679	0.0561835	0.922	3637	tags=44%, list=7%, signal=47%
GOMF_NF_KAPPAB_BINDING	GOMF_NF_KAPPAB_BINDING		29	0.548282	1.75725	0.0041841	0.0564187	0.923	7609	tags=48%, list=14%, signal=56%
GOBP_HEMATOPOIETIC_STEM_CELL_DIFFERENTIATION	GOBP_HEMATOPOIETIC_STEM_CELL_DIFFERENTIATION		88	0.490744	1.75479	0.0104167	0.0565571	0.926	11261	tags=47%, list=20%, signal=58%
GOMF_UBIQUITIN_LIKE_PROTEIN_LIGASE_BINDING	GOMF_UBIQUITIN_LIKE_PROTEIN_LIGASE_BINDING		310	0.404772	1.75396	0.00425532	0.0565598	0.927	9473	tags=38%, list=17%, signal=45%
GOBP_REGULATION_OF_DNA_RECOMBINATION	GOBP_REGULATION_OF_DNA_RECOMBINATION		93	0.514384	1.75409	0.014553	0.0566509	0.927	6771	tags=45%, list=12%, signal=51%
GOBP_REGULATION_OF_HISTONE_H3_K9_METHYLATION	GOBP_REGULATION_OF_HISTONE_H3_K9_METHYLATION		19	0.686464	1.75491	0.014553	0.0566676	0.926	6008	tags=58%, list=11%, signal=65%
GOBP_DNA_UNWINDING_INVOLVED_IN_DNA_REPLICATION	GOBP_DNA_UNWINDING_INVOLVED_IN_DNA_REPLICATION		16	0.75929	1.75588	0.00650759	0.0566747	0.926	5561	tags=75%, list=10%, signal=83%
GOCC_NUCLEAR_ENVELOPE	GOCC_NUCLEAR_ENVELOPE		457	0.399415	1.75642	0.00421053	0.0566832	0.924	7562	tags=33%, list=14%, signal=38%
GOBP_PEPTIDYL_LYSINE_METHYLATION	GOBP_PEPTIDYL_LYSINE_METHYLATION		117	0.512248	1.75423	0.0163934	0.0567408	0.927	6008	tags=41%, list=11%, signal=46%
GOBP_REGULATION_OF_TRANSCRIPTION_INVOLVED_IN_G1_S_TRANSITION_OF_MITOTIC_CELL_CYCLE	GOBP_REGULATION_OF_TRANSCRIPTION_INVOLVED_IN_G1_S_TRANSITION_OF_MITOTIC_CELL_CYCLE		35	0.641755	1.75595	0.0152838	0.0567825	0.926	5785	tags=54%, list=10%, signal=61%
GOMF_TRANSCRIPTION_COREGULATOR_ACTIVITY	GOMF_TRANSCRIPTION_COREGULATOR_ACTIVITY		476	0.41904	1.75493	0.01002	0.0568114	0.926	11039	tags=45%, list=20%, signal=55%
GOBP_MITOTIC_DNA_REPLICATION	GOBP_MITOTIC_DNA_REPLICATION		16	0.795107	1.75498	0.0144628	0.0569325	0.926	4492	tags=69%, list=8%, signal=75%
GOCC_ESCRT_COMPLEX	GOCC_ESCRT_COMPLEX		27	0.571239	1.75139	0.00389864	0.0575415	0.931	10905	tags=56%, list=20%, signal=69%
GOMF_DNA_POLYMERASE_BINDING	GOMF_DNA_POLYMERASE_BINDING		20	0.679954	1.75146	0.0107991	0.0576465	0.931	8101	tags=65%, list=15%, signal=76%
GOBP_REGULATION_OF_MEIOTIC_NUCLEAR_DIVISION	GOBP_REGULATION_OF_MEIOTIC_NUCLEAR_DIVISION		30	0.568045	1.74956	0.0110865	0.058156	0.932	9764	tags=50%, list=18%, signal=61%
GOBP_RNA_INTERFERENCE	GOBP_RNA_INTERFERENCE		17	0.67744	1.74961	0.0103093	0.0582684	0.932	2822	tags=41%, list=5%, signal=43%
GOCC_SEX_CHROMOSOME	GOCC_SEX_CHROMOSOME		20	0.639414	1.74818	0.0124481	0.0586816	0.933	8044	tags=60%, list=15%, signal=70%
GOMF_NUCLEAR_LOCALIZATION_SEQUENCE_BINDING	GOMF_NUCLEAR_LOCALIZATION_SEQUENCE_BINDING		27	0.643325	1.74522	0.0144928	0.0598042	0.935	11088	tags=70%, list=20%, signal=88%
GOBP_IRE1_MEDIATED_UNFOLDED_PROTEIN_RESPONSE	GOBP_IRE1_MEDIATED_UNFOLDED_PROTEIN_RESPONSE		66	0.499183	1.74537	0.00809717	0.0598782	0.935	10606	tags=48%, list=19%, signal=60%
GOBP_INTERLEUKIN_1_MEDIATED_SIGNALING_PATHWAY	GOBP_INTERLEUKIN_1_MEDIATED_SIGNALING_PATHWAY		101	0.492208	1.74302	0.0225873	0.059956	0.938	6966	tags=36%, list=13%, signal=41%
GOBP_DNA_TEMPLATED_TRANSCRIPTION_INITIATION	GOBP_DNA_TEMPLATED_TRANSCRIPTION_INITIATION		230	0.415918	1.74549	0.004329	0.0599734	0.935	5875	tags=32%, list=11%, signal=36%
GOBP_ORGANELLE_TRANSPORT_ALONG_MICROTUBULE	GOBP_ORGANELLE_TRANSPORT_ALONG_MICROTUBULE		81	0.474497	1.74145	0.00823045	0.0600318	0.94	8218	tags=38%, list=15%, signal=45%
GOCC_MEDIATOR_COMPLEX	GOCC_MEDIATOR_COMPLEX		40	0.506609	1.74348	0.00622407	0.0600387	0.937	5763	tags=40%, list=10%, signal=45%
GOBP_REGULATION_OF_TRANSLATIONAL_FIDELITY	GOBP_REGULATION_OF_TRANSLATIONAL_FIDELITY		16	0.667218	1.74302	0.0121951	0.0601035	0.938	10123	tags=63%, list=18%, signal=76%
GOBP_POSITIVE_REGULATION_OF_HISTONE_METHYLATION	GOBP_POSITIVE_REGULATION_OF_HISTONE_METHYLATION		35	0.605643	1.74253	0.00622407	0.0601089	0.938	6008	tags=43%, list=11%, signal=48%
GOMF_2_OXOGLUTARATE_DEPENDENT_DIOXYGENASE_ACTIVITY	GOMF_2_OXOGLUTARATE_DEPENDENT_DIOXYGENASE_ACTIVITY		44	0.505781	1.74184	0.012605	0.060124	0.939	10747	tags=45%, list=19%, signal=56%
GOBP_HISTONE_H3_ACETYLATION	GOBP_HISTONE_H3_ACETYLATION		60	0.498214	1.74219	0.0140845	0.0601307	0.939	13668	tags=53%, list=25%, signal=71%
GOCC_EUCHROMATIN	GOCC_EUCHROMATIN		30	0.56943	1.74361	0.0126316	0.0601335	0.937	7587	tags=40%, list=14%, signal=46%
GOMF_PROMOTER_SPECIFIC_CHROMATIN_BINDING	GOMF_PROMOTER_SPECIFIC_CHROMATIN_BINDING		57	0.509153	1.74389	0.012766	0.0601419	0.936	8044	tags=39%, list=15%, signal=45%
GOBP_EMBRYONIC_PLACENTA_DEVELOPMENT	GOBP_EMBRYONIC_PLACENTA_DEVELOPMENT		78	0.474227	1.74152	0.0111857	0.0601506	0.94	10446	tags=44%, list=19%, signal=54%
GOBP_PROTEIN_LOCALIZATION_TO_CHROMOSOME_TELOMERIC_REGION	GOBP_PROTEIN_LOCALIZATION_TO_CHROMOSOME_TELOMERIC_REGION		29	0.622629	1.74409	0.0206612	0.0601905	0.936	6546	tags=41%, list=12%, signal=47%
GOBP_FATTY_ACID_HOMEOSTASIS	GOBP_FATTY_ACID_HOMEOSTASIS		17	0.610056	1.73935	0.00851064	0.0609337	0.941	6734	tags=41%, list=12%, signal=47%
GOBP_NEGATIVE_REGULATION_OF_MRNA_SPLICING_VIA_SPLICEOSOME	GOBP_NEGATIVE_REGULATION_OF_MRNA_SPLICING_VIA_SPLICEOSOME		20	0.666104	1.73849	0.022	0.0609398	0.942	7763	tags=55%, list=14%, signal=64%
GOMF_ENDONUCLEASE_ACTIVITY_ACTIVE_WITH_EITHER_RIBO_OR_DEOXYRIBONUCLEIC_ACIDS_AND_PRODUCING_5_PHOSPHOMONOESTERS	GOMF_ENDONUCLEASE_ACTIVITY_ACTIVE_WITH_EITHER_RIBO_OR_DEOXYRIBONUCLEIC_ACIDS_AND_PRODUCING_5_PHOSPHOMONOESTERS		40	0.566742	1.73785	0.0184805	0.0609822	0.942	9515	tags=60%, list=17%, signal=72%
GOBP_MITOTIC_G1_S_TRANSITION_CHECKPOINT	GOBP_MITOTIC_G1_S_TRANSITION_CHECKPOINT		63	0.493582	1.73868	0.00842105	0.0609986	0.941	4696	tags=41%, list=8%, signal=45%
GOBP_MACROMOLECULE_DEACYLATION	GOBP_MACROMOLECULE_DEACYLATION		108	0.433832	1.73807	0.00204082	0.0610246	0.942	8086	tags=35%, list=15%, signal=41%
GOBP_GOLGI_VESICLE_TRANSPORT	GOBP_GOLGI_VESICLE_TRANSPORT		372	0.40104	1.73745	0.00646552	0.0610608	0.942	9041	tags=35%, list=16%, signal=42%
GOBP_AUTOPHAGY_OF_MITOCHONDRION	GOBP_AUTOPHAGY_OF_MITOCHONDRION		75	0.441659	1.73672	0.00209644	0.0610793	0.943	7808	tags=33%, list=14%, signal=39%
GOBP_MITOTIC_G2_M_TRANSITION_CHECKPOINT	GOBP_MITOTIC_G2_M_TRANSITION_CHECKPOINT		36	0.591723	1.73874	0.010989	0.0611289	0.941	5942	tags=47%, list=11%, signal=53%
GOBP_POSITIVE_REGULATION_OF_CELL_CYCLE_PHASE_TRANSITION	GOBP_POSITIVE_REGULATION_OF_CELL_CYCLE_PHASE_TRANSITION		105	0.484551	1.73686	0.0172043	0.0611617	0.943	7947	tags=38%, list=14%, signal=44%
GOBP_NEGATIVE_REGULATION_OF_DNA_TEMPLATED_TRANSCRIPTION_ELONGATION	GOBP_NEGATIVE_REGULATION_OF_DNA_TEMPLATED_TRANSCRIPTION_ELONGATION		17	0.650729	1.7341	0.0139442	0.0613278	0.944	8769	tags=65%, list=16%, signal=77%
GOMF_HELICASE_ACTIVITY	GOMF_HELICASE_ACTIVITY		157	0.555431	1.73445	0.0248447	0.0614415	0.944	7480	tags=50%, list=14%, signal=57%
GOBP_METAPHASE_PLATE_CONGRESSION	GOBP_METAPHASE_PLATE_CONGRESSION	Details ...	64	0.700054	2.12671	0.00206612	0.0614539	0.101	4448	tags=52%, list=8%, signal=56%
GOBP_PROTEIN_METHYLATION	GOBP_PROTEIN_METHYLATION		163	0.47921	1.73413	0.0146751	0.0614641	0.944	6023	tags=37%, list=11%, signal=41%
GOCC_SPINDLE_POLE_CENTROSOME	GOCC_SPINDLE_POLE_CENTROSOME		15	0.644558	1.73355	0.0102881	0.061483	0.945	7381	tags=53%, list=13%, signal=62%
GOBP_CELLULAR_PROTEIN_CONTAINING_COMPLEX_LOCALIZATION	GOBP_CELLULAR_PROTEIN_CONTAINING_COMPLEX_LOCALIZATION		20	0.600869	1.73323	0.00631579	0.0615094	0.945	8427	tags=50%, list=15%, signal=59%
GOBP_POSITIVE_REGULATION_OF_CELLULAR_AMIDE_METABOLIC_PROCESS	GOBP_POSITIVE_REGULATION_OF_CELLULAR_AMIDE_METABOLIC_PROCESS		161	0.414242	1.73448	0.00210526	0.0615629	0.944	3969	tags=27%, list=7%, signal=29%
GOBP_PROTEIN_LOCALIZATION_TO_CYTOSKELETON	GOBP_PROTEIN_LOCALIZATION_TO_CYTOSKELETON		58	0.524054	1.73452	0.0262097	0.0616776	0.944	5102	tags=38%, list=9%, signal=42%
GOMF_PROTEIN_PHOSPHATASE_2A_BINDING	GOMF_PROTEIN_PHOSPHATASE_2A_BINDING		31	0.545142	1.73521	0.0193133	0.0617183	0.944	7876	tags=48%, list=14%, signal=56%
GOBP_POSITIVE_REGULATION_OF_MITOTIC_CELL_CYCLE	GOBP_POSITIVE_REGULATION_OF_MITOTIC_CELL_CYCLE		116	0.482083	1.73078	0.0215983	0.0617376	0.946	7947	tags=40%, list=14%, signal=46%
GOBP_BINDING_OF_SPERM_TO_ZONA_PELLUCIDA	GOBP_BINDING_OF_SPERM_TO_ZONA_PELLUCIDA		44	0.50333	1.73466	0.00733496	0.0617555	0.944	6486	tags=43%, list=12%, signal=49%
GOBP_POSITIVE_REGULATION_OF_CYTOKINESIS	GOBP_POSITIVE_REGULATION_OF_CYTOKINESIS		40	0.532589	1.73485	0.0127932	0.0617832	0.944	4374	tags=33%, list=8%, signal=35%
GOCC_U2_TYPE_CATALYTIC_STEP_2_SPLICEOSOME	GOCC_U2_TYPE_CATALYTIC_STEP_2_SPLICEOSOME		30	0.616852	1.73117	0.0287474	0.0618344	0.946	10616	tags=67%, list=19%, signal=82%
GOBP_MITOTIC_G2_DNA_DAMAGE_CHECKPOINT	GOBP_MITOTIC_G2_DNA_DAMAGE_CHECKPOINT		23	0.604055	1.73087	0.0132159	0.0618431	0.946	4014	tags=43%, list=7%, signal=47%
GOBP_PROTEIN_POLYUBIQUITINATION	GOBP_PROTEIN_POLYUBIQUITINATION		331	0.414925	1.73211	0.00210526	0.0619258	0.946	6070	tags=31%, list=11%, signal=35%
GOBP_NEGATIVE_REGULATION_OF_UBIQUITIN_PROTEIN_TRANSFERASE_ACTIVITY	GOBP_NEGATIVE_REGULATION_OF_UBIQUITIN_PROTEIN_TRANSFERASE_ACTIVITY		16	0.646109	1.7312	0.00613497	0.061968	0.946	11076	tags=56%, list=20%, signal=70%
GOBP_POSITIVE_REGULATION_OF_PROTEIN_LOCALIZATION_TO_NUCLEUS	GOBP_POSITIVE_REGULATION_OF_PROTEIN_LOCALIZATION_TO_NUCLEUS		85	0.469093	1.7314	0.00869565	0.0620033	0.946	9579	tags=45%, list=17%, signal=54%
GOMF_NUCLEOSOMAL_DNA_BINDING	GOMF_NUCLEOSOMAL_DNA_BINDING		24	0.664422	1.73163	0.0185185	0.0620057	0.946	4389	tags=54%, list=8%, signal=59%
GOBP_REGULATION_OF_RETINOIC_ACID_RECEPTOR_SIGNALING_PATHWAY	GOBP_REGULATION_OF_RETINOIC_ACID_RECEPTOR_SIGNALING_PATHWAY		16	0.586772	1.72812	0.0149254	0.0625759	0.953	6731	tags=50%, list=12%, signal=57%
GOMF_DNA_HELICASE_ACTIVITY	GOMF_DNA_HELICASE_ACTIVITY		74	0.617162	1.72864	0.0209205	0.0626123	0.951	7480	tags=61%, list=14%, signal=70%
GOCC_NURD_COMPLEX	GOCC_NURD_COMPLEX		15	0.720457	1.72828	0.0141414	0.0626514	0.952	7704	tags=60%, list=14%, signal=70%
GOBP_NEGATIVE_REGULATION_OF_PROTEIN_ACETYLATION	GOBP_NEGATIVE_REGULATION_OF_PROTEIN_ACETYLATION		23	0.572728	1.72867	0.0209644	0.0627435	0.951	7243	tags=43%, list=13%, signal=50%
GOBP_POSITIVE_REGULATION_OF_TRANSCRIPTION_BY_RNA_POLYMERASE_I	GOBP_POSITIVE_REGULATION_OF_TRANSCRIPTION_BY_RNA_POLYMERASE_I		22	0.659636	1.72517	0.0248963	0.0629186	0.956	6412	tags=59%, list=12%, signal=67%
GOCC_SMN_SM_PROTEIN_COMPLEX	GOCC_SMN_SM_PROTEIN_COMPLEX		19	0.68037	1.72596	0.0226804	0.062982	0.956	9066	tags=63%, list=16%, signal=76%
GOBP_POSITIVE_REGULATION_OF_RESPONSE_TO_DNA_DAMAGE_STIMULUS	GOBP_POSITIVE_REGULATION_OF_RESPONSE_TO_DNA_DAMAGE_STIMULUS		106	0.466037	1.72708	0.0122449	0.0629837	0.954	8960	tags=40%, list=16%, signal=47%
GOBP_POSITIVE_REGULATION_OF_VIRAL_GENOME_REPLICATION	GOBP_POSITIVE_REGULATION_OF_VIRAL_GENOME_REPLICATION		31	0.554221	1.72562	0.0162933	0.0629984	0.956	6306	tags=39%, list=11%, signal=44%
GOBP_ESTABLISHMENT_OF_ORGANELLE_LOCALIZATION	GOBP_ESTABLISHMENT_OF_ORGANELLE_LOCALIZATION		428	0.400147	1.72474	0.00860215	0.0630044	0.956	5764	tags=31%, list=10%, signal=34%
GOBP_POSITIVE_REGULATION_OF_METAPHASE_ANAPHASE_TRANSITION_OF_CELL_CYCLE	GOBP_POSITIVE_REGULATION_OF_METAPHASE_ANAPHASE_TRANSITION_OF_CELL_CYCLE		15	0.683997	1.72529	0.00621118	0.0630096	0.956	3445	tags=47%, list=6%, signal=50%
GOMF_CHROMATIN_DNA_BINDING	GOMF_CHROMATIN_DNA_BINDING		86	0.500763	1.72605	0.0130152	0.0630779	0.956	8086	tags=44%, list=15%, signal=52%
GOBP_REGULATION_OF_PROTEIN_MODIFICATION_BY_SMALL_PROTEIN_CONJUGATION_OR_REMOVAL	GOBP_REGULATION_OF_PROTEIN_MODIFICATION_BY_SMALL_PROTEIN_CONJUGATION_OR_REMOVAL		233	0.404265	1.72634	0.0043384	0.0630856	0.955	9579	tags=39%, list=17%, signal=47%
GOBP_POSITIVE_REGULATION_OF_DOUBLE_STRAND_BREAK_REPAIR_VIA_NONHOMOLOGOUS_END_JOINING	GOBP_POSITIVE_REGULATION_OF_DOUBLE_STRAND_BREAK_REPAIR_VIA_NONHOMOLOGOUS_END_JOINING		16	0.627153	1.72409	0.014553	0.0630932	0.956	8960	tags=63%, list=16%, signal=75%
GOBP_ENDOPLASMIC_RETICULUM_TUBULAR_NETWORK_ORGANIZATION	GOBP_ENDOPLASMIC_RETICULUM_TUBULAR_NETWORK_ORGANIZATION		18	0.619966	1.72432	0.02	0.0631105	0.956	12991	tags=61%, list=24%, signal=80%
GOBP_REGULATION_OF_SMALL_MOLECULE_METABOLIC_PROCESS	GOBP_REGULATION_OF_SMALL_MOLECULE_METABOLIC_PROCESS		431	0.369913	1.72653	0	0.0631239	0.955	9609	tags=34%, list=17%, signal=41%
GOBP_REGULATION_OF_EMBRYONIC_DEVELOPMENT	GOBP_REGULATION_OF_EMBRYONIC_DEVELOPMENT		59	0.493942	1.72111	0.0179775	0.0634621	0.959	9217	tags=46%, list=17%, signal=55%
GOMF_ATP_DEPENDENT_MICROTUBULE_MOTOR_ACTIVITY_PLUS_END_DIRECTED	GOMF_ATP_DEPENDENT_MICROTUBULE_MOTOR_ACTIVITY_PLUS_END_DIRECTED		17	0.723166	1.72268	0.0167715	0.0635614	0.959	6512	tags=65%, list=12%, signal=73%
GOBP_CELLULAR_RESPONSE_TO_HYDROGEN_PEROXIDE	GOBP_CELLULAR_RESPONSE_TO_HYDROGEN_PEROXIDE		84	0.424946	1.72113	0.00228833	0.0635942	0.959	10295	tags=40%, list=19%, signal=50%
GOMF_POLY_A_BINDING	GOMF_POLY_A_BINDING		22	0.579065	1.72138	0.0308008	0.0636343	0.959	3392	tags=41%, list=6%, signal=44%
GOBP_NCRNA_METABOLIC_PROCESS	GOBP_NCRNA_METABOLIC_PROCESS		472	0.468527	1.72274	0.0252101	0.0636759	0.959	10123	tags=44%, list=18%, signal=54%
GOMF_RNA_POLYMERASE_II_TRANSCRIPTION_COREGULATOR_BINDING	GOMF_RNA_POLYMERASE_II_TRANSCRIPTION_COREGULATOR_BINDING		24	0.579862	1.72212	0.0149573	0.0637187	0.959	4853	tags=54%, list=9%, signal=59%
GOCC_MIDBODY	GOCC_MIDBODY		187	0.447179	1.72144	0.0147992	0.0637493	0.959	4932	tags=33%, list=9%, signal=36%
GOCC_U2_SNRNP	GOCC_U2_SNRNP		24	0.629724	1.72158	0.0204499	0.0638315	0.959	12827	tags=63%, list=23%, signal=81%
GOBP_RNA_CATABOLIC_PROCESS	GOBP_RNA_CATABOLIC_PROCESS		414	0.433022	1.71768	0.0142566	0.0638801	0.962	11279	tags=42%, list=20%, signal=52%
GOMF_DNA_SECONDARY_STRUCTURE_BINDING	GOMF_DNA_SECONDARY_STRUCTURE_BINDING		35	0.637861	1.71988	0.0154185	0.063963	0.959	9623	tags=69%, list=17%, signal=83%
GOMF_DNA_REPLICATION_ORIGIN_BINDING	GOMF_DNA_REPLICATION_ORIGIN_BINDING		23	0.757515	1.71774	0.0169851	0.0639801	0.962	7399	tags=74%, list=13%, signal=85%
GOBP_KINETOCHORE_ORGANIZATION	GOBP_KINETOCHORE_ORGANIZATION		22	0.711236	1.71778	0.0266393	0.0641062	0.962	4866	tags=59%, list=9%, signal=65%
GOBP_NUCLEAR_TRANSCRIBED_MRNA_CATABOLIC_PROCESS_DEADENYLATION_DEPENDENT_DECAY	GOBP_NUCLEAR_TRANSCRIBED_MRNA_CATABOLIC_PROCESS_DEADENYLATION_DEPENDENT_DECAY		77	0.473048	1.71689	0.0123203	0.0641726	0.963	8099	tags=38%, list=15%, signal=44%
GOBP_PIRNA_METABOLIC_PROCESS	GOBP_PIRNA_METABOLIC_PROCESS		18	0.580213	1.71781	0.00930233	0.064224	0.962	11278	tags=56%, list=20%, signal=70%
GOBP_CENTROMERE_COMPLEX_ASSEMBLY	GOBP_CENTROMERE_COMPLEX_ASSEMBLY		40	0.670984	1.7161	0.0414079	0.0642921	0.964	4964	tags=52%, list=9%, signal=58%
GOBP_G2_DNA_DAMAGE_CHECKPOINT	GOBP_G2_DNA_DAMAGE_CHECKPOINT		35	0.569827	1.71632	0.0152838	0.0643302	0.964	4395	tags=43%, list=8%, signal=47%
GOBP_CELLULAR_RESPONSE_TO_STEROL_DEPLETION	GOBP_CELLULAR_RESPONSE_TO_STEROL_DEPLETION		15	0.621626	1.71811	0.0152838	0.0643464	0.962	5992	tags=33%, list=11%, signal=37%
GOBP_FEMALE_MEIOTIC_NUCLEAR_DIVISION	GOBP_FEMALE_MEIOTIC_NUCLEAR_DIVISION		27	0.579773	1.71783	0.00875273	0.0643566	0.962	5064	tags=44%, list=9%, signal=49%
GOMF_CATALYTIC_ACTIVITY_ACTING_ON_A_TRNA	GOMF_CATALYTIC_ACTIVITY_ACTING_ON_A_TRNA		103	0.499079	1.71819	0.030303	0.0644561	0.962	10123	tags=50%, list=18%, signal=62%
GOMF_POLYUBIQUITIN_MODIFICATION_DEPENDENT_PROTEIN_BINDING	GOMF_POLYUBIQUITIN_MODIFICATION_DEPENDENT_PROTEIN_BINDING		51	0.493808	1.71826	0.00804829	0.0645734	0.961	6093	tags=33%, list=11%, signal=37%
GOCC_CONDENSED_NUCLEAR_CHROMOSOME_KINETOCHORE	GOCC_CONDENSED_NUCLEAR_CHROMOSOME_KINETOCHORE		17	0.73246	1.71841	0.0244898	0.0646381	0.961	6053	tags=65%, list=11%, signal=73%
GOCC_PROTEASOME_ACCESSORY_COMPLEX	GOCC_PROTEASOME_ACCESSORY_COMPLEX		24	0.724507	1.71457	0.0125523	0.0647695	0.964	6070	tags=54%, list=11%, signal=61%
GOCC_SITE_OF_DNA_DAMAGE	GOCC_SITE_OF_DNA_DAMAGE		88	0.505347	1.71464	0.0329218	0.0648721	0.964	8960	tags=47%, list=16%, signal=56%
GOBP_POSITIVE_REGULATION_OF_PEPTIDYL_LYSINE_ACETYLATION	GOBP_POSITIVE_REGULATION_OF_PEPTIDYL_LYSINE_ACETYLATION		34	0.507448	1.71413	0.0105485	0.0648997	0.964	9958	tags=47%, list=18%, signal=57%
GOBP_RNA_5_END_PROCESSING	GOBP_RNA_5_END_PROCESSING		22	0.653566	1.7123	0.0230608	0.0654177	0.966	8559	tags=73%, list=15%, signal=86%
GOBP_MITOCHONDRIAL_GENE_EXPRESSION	GOBP_MITOCHONDRIAL_GENE_EXPRESSION		161	0.570794	1.71246	0.0398406	0.0654452	0.965	13495	tags=57%, list=24%, signal=75%
GOBP_ENDOPLASMIC_RETICULUM_ORGANIZATION	GOBP_ENDOPLASMIC_RETICULUM_ORGANIZATION		83	0.446234	1.71262	0.00403226	0.065498	0.965	11845	tags=48%, list=21%, signal=61%
GOCC_H4_HISTONE_ACETYLTRANSFERASE_COMPLEX	GOCC_H4_HISTONE_ACETYLTRANSFERASE_COMPLEX		46	0.529958	1.7068	0.0146751	0.066697	0.969	6457	tags=43%, list=12%, signal=49%
GOBP_ENDONUCLEOLYTIC_CLEAVAGE_INVOLVED_IN_RRNA_PROCESSING	GOBP_ENDONUCLEOLYTIC_CLEAVAGE_INVOLVED_IN_RRNA_PROCESSING		15	0.693624	1.7073	0.0308642	0.0667048	0.969	10557	tags=60%, list=19%, signal=74%
GOBP_REGULATION_OF_GLUCONEOGENESIS	GOBP_REGULATION_OF_GLUCONEOGENESIS		47	0.466501	1.70741	0.00219298	0.0667794	0.969	9609	tags=43%, list=17%, signal=51%
GOMF_MAGNESIUM_ION_BINDING	GOMF_MAGNESIUM_ION_BINDING		211	0.391955	1.70872	0.00438597	0.0667961	0.969	9586	tags=39%, list=17%, signal=47%
GOBP_NEURAL_NUCLEUS_DEVELOPMENT	GOBP_NEURAL_NUCLEUS_DEVELOPMENT		59	0.482685	1.70687	0.00473934	0.0667994	0.969	9823	tags=42%, list=18%, signal=51%
GOMF_MODIFICATION_DEPENDENT_PROTEIN_BINDING	GOMF_MODIFICATION_DEPENDENT_PROTEIN_BINDING		157	0.467925	1.7063	0.018595	0.0668212	0.969	6093	tags=35%, list=11%, signal=39%
GOBP_RIBONUCLEOPROTEIN_COMPLEX_BIOGENESIS	GOBP_RIBONUCLEOPROTEIN_COMPLEX_BIOGENESIS		468	0.486181	1.70945	0.0336134	0.0668372	0.969	10093	tags=44%, list=18%, signal=53%
GOBP_CELL_CYCLE_G1_S_PHASE_TRANSITION	GOBP_CELL_CYCLE_G1_S_PHASE_TRANSITION		288	0.444826	1.70829	0.0154525	0.0668522	0.969	6105	tags=34%, list=11%, signal=38%
GOCC_COPI_COATED_VESICLE_MEMBRANE	GOCC_COPI_COATED_VESICLE_MEMBRANE		17	0.731759	1.70888	0.0167015	0.0668689	0.969	5231	tags=71%, list=9%, signal=78%
GOBP_MITOCHONDRIAL_RNA_METABOLIC_PROCESS	GOBP_MITOCHONDRIAL_RNA_METABOLIC_PROCESS		44	0.573279	1.70747	0.016129	0.0668808	0.969	13844	tags=64%, list=25%, signal=85%
GOBP_AUTOPHAGOSOME_ORGANIZATION	GOBP_AUTOPHAGOSOME_ORGANIZATION		97	0.44609	1.7091	0.012848	0.0668851	0.969	10045	tags=41%, list=18%, signal=50%
GOBP_REGULATION_OF_HEMATOPOIETIC_STEM_CELL_DIFFERENTIATION	GOBP_REGULATION_OF_HEMATOPOIETIC_STEM_CELL_DIFFERENTIATION		74	0.511543	1.70756	0.0206186	0.0669678	0.969	11261	tags=49%, list=20%, signal=61%
GOBP_3_UTR_MEDIATED_MRNA_STABILIZATION	GOBP_3_UTR_MEDIATED_MRNA_STABILIZATION		24	0.571116	1.70779	0.0122449	0.0669914	0.969	5613	tags=33%, list=10%, signal=37%
GOBP_NEGATIVE_REGULATION_OF_RESPONSE_TO_DNA_DAMAGE_STIMULUS	GOBP_NEGATIVE_REGULATION_OF_RESPONSE_TO_DNA_DAMAGE_STIMULUS		80	0.457585	1.70489	0.0140562	0.0672574	0.97	8839	tags=43%, list=16%, signal=51%
GOBP_HISTONE_H4_ACETYLATION	GOBP_HISTONE_H4_ACETYLATION		67	0.489647	1.705	0.022541	0.0673609	0.97	8147	tags=42%, list=15%, signal=49%
GOBP_ATTACHMENT_OF_MITOTIC_SPINDLE_MICROTUBULES_TO_KINETOCHORE	GOBP_ATTACHMENT_OF_MITOTIC_SPINDLE_MICROTUBULES_TO_KINETOCHORE		15	0.723126	1.70427	0.0255319	0.0674574	0.971	3478	tags=53%, list=6%, signal=57%
GOBP_ENDOPLASMIC_RETICULUM_TO_GOLGI_VESICLE_MEDIATED_TRANSPORT	GOBP_ENDOPLASMIC_RETICULUM_TO_GOLGI_VESICLE_MEDIATED_TRANSPORT		206	0.40769	1.70374	0.00638298	0.0675641	0.971	9041	tags=37%, list=16%, signal=44%
GOBP_NEGATIVE_REGULATION_OF_CELL_AGING	GOBP_NEGATIVE_REGULATION_OF_CELL_AGING		26	0.554721	1.70247	0.0366599	0.0678099	0.971	8975	tags=42%, list=16%, signal=50%
GOBP_BASE_EXCISION_REPAIR	GOBP_BASE_EXCISION_REPAIR		39	0.571727	1.70219	0.0172414	0.067831	0.971	12789	tags=62%, list=23%, signal=80%
GOBP_TELOMERE_CAPPING	GOBP_TELOMERE_CAPPING		40	0.526436	1.7026	0.0141129	0.0678876	0.971	5238	tags=40%, list=9%, signal=44%
GOBP_DNA_CONFORMATION_CHANGE	GOBP_DNA_CONFORMATION_CHANGE		278	0.515745	1.70269	0.026087	0.0679724	0.971	6679	tags=43%, list=12%, signal=49%
GOBP_TROPHECTODERMAL_CELL_DIFFERENTIATION	GOBP_TROPHECTODERMAL_CELL_DIFFERENTIATION		16	0.593272	1.70118	0.00865801	0.0683	0.972	4529	tags=44%, list=8%, signal=48%
GOBP_CILIARY_BASAL_BODY_PLASMA_MEMBRANE_DOCKING	GOBP_CILIARY_BASAL_BODY_PLASMA_MEMBRANE_DOCKING		94	0.525066	1.70068	0.0205339	0.0684355	0.972	6452	tags=43%, list=12%, signal=48%
GOBP_REGULATION_OF_ESTABLISHMENT_OF_PROTEIN_LOCALIZATION_TO_MITOCHONDRION	GOBP_REGULATION_OF_ESTABLISHMENT_OF_PROTEIN_LOCALIZATION_TO_MITOCHONDRION		72	0.439405	1.69901	0.0104603	0.069206	0.972	8862	tags=42%, list=16%, signal=50%
GOBP_RIBONUCLEOPROTEIN_COMPLEX_SUBUNIT_ORGANIZATION	GOBP_RIBONUCLEOPROTEIN_COMPLEX_SUBUNIT_ORGANIZATION		227	0.474316	1.69824	0.0251572	0.0694767	0.974	10083	tags=42%, list=18%, signal=52%
GOBP_REGULATION_OF_HEMATOPOIETIC_PROGENITOR_CELL_DIFFERENTIATION	GOBP_REGULATION_OF_HEMATOPOIETIC_PROGENITOR_CELL_DIFFERENTIATION		89	0.487824	1.69754	0.0125261	0.0696573	0.974	5213	tags=33%, list=9%, signal=36%
GOBP_MATURATION_OF_LSU_RRNA_FROM_TRICISTRONIC_RRNA_TRANSCRIPT_SSU_RRNA_5_8S_RRNA_LSU_RRNA	GOBP_MATURATION_OF_LSU_RRNA_FROM_TRICISTRONIC_RRNA_TRANSCRIPT_SSU_RRNA_5_8S_RRNA_LSU_RRNA		15	0.714578	1.69687	0.0200803	0.0698661	0.974	11122	tags=73%, list=20%, signal=92%
GOCC_H4_H2A_HISTONE_ACETYLTRANSFERASE_COMPLEX	GOCC_H4_H2A_HISTONE_ACETYLTRANSFERASE_COMPLEX		21	0.575268	1.69615	0.0148305	0.0699678	0.974	6457	tags=48%, list=12%, signal=54%
GOBP_PEPTIDYL_THREONINE_MODIFICATION	GOBP_PEPTIDYL_THREONINE_MODIFICATION		125	0.435281	1.69628	0.0186335	0.0700488	0.974	12618	tags=52%, list=23%, signal=67%
GOMF_HISTONE_METHYLTRANSFERASE_ACTIVITY	GOMF_HISTONE_METHYLTRANSFERASE_ACTIVITY		53	0.551023	1.69546	0.0247934	0.0701869	0.974	5984	tags=47%, list=11%, signal=53%
GOBP_DNA_METHYLATION_INVOLVED_IN_GAMETE_GENERATION	GOBP_DNA_METHYLATION_INVOLVED_IN_GAMETE_GENERATION		19	0.591319	1.69456	0.018648	0.0703782	0.974	7479	tags=53%, list=14%, signal=61%
GOBP_DNA_DOUBLE_STRAND_BREAK_PROCESSING	GOBP_DNA_DOUBLE_STRAND_BREAK_PROCESSING		25	0.598336	1.69417	0.0286299	0.0704501	0.974	7480	tags=48%, list=14%, signal=55%
GOBP_PURINE_NUCLEOSIDE_MONOPHOSPHATE_BIOSYNTHETIC_PROCESS	GOBP_PURINE_NUCLEOSIDE_MONOPHOSPHATE_BIOSYNTHETIC_PROCESS		21	0.617768	1.69459	0.0301811	0.0705046	0.974	5307	tags=43%, list=10%, signal=47%
GOBP_REGULATION_OF_TELOMERE_MAINTENANCE	GOBP_REGULATION_OF_TELOMERE_MAINTENANCE		79	0.514289	1.692	0.0255864	0.0713999	0.975	6666	tags=38%, list=12%, signal=43%
GOBP_PROTEIN_CONTAINING_COMPLEX_LOCALIZATION	GOBP_PROTEIN_CONTAINING_COMPLEX_LOCALIZATION		276	0.441444	1.69212	0.0130719	0.0714762	0.975	6601	tags=37%, list=12%, signal=42%
GOMF_CATALYTIC_ACTIVITY_ACTING_ON_DNA	GOMF_CATALYTIC_ACTIVITY_ACTING_ON_DNA		199	0.49106	1.69139	0.043299	0.0716121	0.976	7550	tags=45%, list=14%, signal=52%
GOBP_POSITIVE_REGULATION_OF_DNA_METABOLIC_PROCESS	GOBP_POSITIVE_REGULATION_OF_DNA_METABOLIC_PROCESS		197	0.441544	1.69093	0.0212314	0.0717103	0.977	6666	tags=36%, list=12%, signal=40%
GOBP_ATTACHMENT_OF_SPINDLE_MICROTUBULES_TO_KINETOCHORE	GOBP_ATTACHMENT_OF_SPINDLE_MICROTUBULES_TO_KINETOCHORE		35	0.64457	1.69012	0.0448718	0.0720305	0.977	5091	tags=51%, list=9%, signal=57%
GOBP_POSITIVE_REGULATION_OF_NEURON_APOPTOTIC_PROCESS	GOBP_POSITIVE_REGULATION_OF_NEURON_APOPTOTIC_PROCESS		54	0.452516	1.68982	0.0153173	0.0720535	0.977	7359	tags=35%, list=13%, signal=41%
GOBP_NUCLEOSIDE_DIPHOSPHATE_METABOLIC_PROCESS	GOBP_NUCLEOSIDE_DIPHOSPHATE_METABOLIC_PROCESS		155	0.399673	1.68909	0.00220264	0.0722975	0.977	9040	tags=38%, list=16%, signal=45%
GOMF_ENDORIBONUCLEASE_ACTIVITY_PRODUCING_5_PHOSPHOMONOESTERS	GOMF_ENDORIBONUCLEASE_ACTIVITY_PRODUCING_5_PHOSPHOMONOESTERS		27	0.611806	1.68702	0.02537	0.0728723	0.978	8875	tags=63%, list=16%, signal=75%
GOCC_ORGANELLE_ENVELOPE_LUMEN	GOCC_ORGANELLE_ENVELOPE_LUMEN		92	0.493976	1.68714	0.0203252	0.0729168	0.978	8743	tags=43%, list=16%, signal=52%
GOMF_BETA_TUBULIN_BINDING	GOMF_BETA_TUBULIN_BINDING		37	0.500888	1.68663	0.0155902	0.0729344	0.978	7381	tags=43%, list=13%, signal=50%
GOBP_REGULATION_OF_BROWN_FAT_CELL_DIFFERENTIATION	GOBP_REGULATION_OF_BROWN_FAT_CELL_DIFFERENTIATION		22	0.566794	1.68733	0.0192719	0.07294	0.978	11829	tags=55%, list=21%, signal=69%
GOBP_NEGATIVE_REGULATION_OF_CARBOHYDRATE_METABOLIC_PROCESS	GOBP_NEGATIVE_REGULATION_OF_CARBOHYDRATE_METABOLIC_PROCESS		50	0.463669	1.68745	0.0043384	0.0730162	0.978	9609	tags=40%, list=17%, signal=48%
GOBP_NEUROEPITHELIAL_CELL_DIFFERENTIATION	GOBP_NEUROEPITHELIAL_CELL_DIFFERENTIATION		20	0.576183	1.6859	0.0177778	0.0731736	0.978	6212	tags=45%, list=11%, signal=51%
GOBP_POSITIVE_REGULATION_OF_CELL_CYCLE_G2_M_PHASE_TRANSITION	GOBP_POSITIVE_REGULATION_OF_CELL_CYCLE_G2_M_PHASE_TRANSITION		30	0.584238	1.68427	0.0368852	0.0739883	0.979	6400	tags=47%, list=12%, signal=53%
GOBP_ESTABLISHMENT_OF_SPINDLE_ORIENTATION	GOBP_ESTABLISHMENT_OF_SPINDLE_ORIENTATION		34	0.546729	1.6838	0.0274262	0.0740992	0.979	5696	tags=47%, list=10%, signal=52%
GOMF_PROTEIN_DEACETYLASE_ACTIVITY	GOMF_PROTEIN_DEACETYLASE_ACTIVITY		22	0.560876	1.68244	0.0141129	0.0746976	0.979	6666	tags=45%, list=12%, signal=52%
GOBP_NEGATIVE_REGULATION_OF_MRNA_CATABOLIC_PROCESS	GOBP_NEGATIVE_REGULATION_OF_MRNA_CATABOLIC_PROCESS		59	0.506831	1.6816	0.0163934	0.075	0.979	6804	tags=37%, list=12%, signal=42%
GOBP_POSITIVE_REGULATION_OF_TELOMERE_MAINTENANCE	GOBP_POSITIVE_REGULATION_OF_TELOMERE_MAINTENANCE		51	0.524018	1.6804	0.0186722	0.0755495	0.979	6666	tags=41%, list=12%, signal=47%
GOMF_N_ACYLTRANSFERASE_ACTIVITY	GOMF_N_ACYLTRANSFERASE_ACTIVITY		91	0.434746	1.6796	0.0121951	0.0759048	0.979	13829	tags=52%, list=25%, signal=69%
GOCC_SPERM_HEAD	GOCC_SPERM_HEAD		16	0.570436	1.67891	0.0111359	0.0761058	0.979	8419	tags=44%, list=15%, signal=52%
GOBP_PROTEIN_MONOUBIQUITINATION	GOBP_PROTEIN_MONOUBIQUITINATION		64	0.501122	1.67766	0.01875	0.076746	0.98	12843	tags=63%, list=23%, signal=81%
GOBP_NCRNA_PROCESSING	GOBP_NCRNA_PROCESSING		396	0.470231	1.67672	0.0313152	0.0771582	0.98	10093	tags=44%, list=18%, signal=54%
GOMF_TELOMERASE_RNA_BINDING	GOMF_TELOMERASE_RNA_BINDING		22	0.601343	1.67567	0.0189076	0.0774848	0.98	3263	tags=41%, list=6%, signal=43%
GOBP_REGULATION_OF_PEPTIDYL_THREONINE_PHOSPHORYLATION	GOBP_REGULATION_OF_PEPTIDYL_THREONINE_PHOSPHORYLATION		47	0.46811	1.67526	0.00224215	0.0775614	0.98	12395	tags=53%, list=22%, signal=69%
GOBP_NEGATIVE_REGULATION_OF_RNA_CATABOLIC_PROCESS	GOBP_NEGATIVE_REGULATION_OF_RNA_CATABOLIC_PROCESS		70	0.49162	1.67492	0.0164271	0.0775892	0.98	6804	tags=37%, list=12%, signal=42%
GOBP_PYRIMIDINE_NUCLEOSIDE_TRIPHOSPHATE_METABOLIC_PROCESS	GOBP_PYRIMIDINE_NUCLEOSIDE_TRIPHOSPHATE_METABOLIC_PROCESS		25	0.565115	1.6757	0.0260304	0.0776054	0.98	6423	tags=52%, list=12%, signal=59%
GOBP_REGULATION_OF_CELL_CYCLE_ARREST	GOBP_REGULATION_OF_CELL_CYCLE_ARREST		107	0.435616	1.67438	0.012959	0.077775	0.98	6037	tags=38%, list=11%, signal=43%
GOBP_REGULATION_OF_STEM_CELL_DIFFERENTIATION	GOBP_REGULATION_OF_STEM_CELL_DIFFERENTIATION		110	0.452282	1.67336	0.0127119	0.0779421	0.98	5213	tags=31%, list=9%, signal=34%
GOBP_REGULATION_OF_TRANSCRIPTION_INITIATION_FROM_RNA_POLYMERASE_II_PROMOTER	GOBP_REGULATION_OF_TRANSCRIPTION_INITIATION_FROM_RNA_POLYMERASE_II_PROMOTER		35	0.505034	1.67347	0.0214133	0.078016	0.98	12851	tags=57%, list=23%, signal=74%
GOBP_METHYLATION	GOBP_METHYLATION		344	0.416465	1.67285	0.0126316	0.0780839	0.98	6023	tags=32%, list=11%, signal=35%
GOMF_NUCLEOTIDYLTRANSFERASE_ACTIVITY	GOMF_NUCLEOTIDYLTRANSFERASE_ACTIVITY		121	0.436894	1.67357	0.0191083	0.0781097	0.98	11789	tags=48%, list=21%, signal=61%
GOBP_MRNA_CLEAVAGE	GOBP_MRNA_CLEAVAGE		21	0.609125	1.67214	0.0163934	0.0782037	0.98	11089	tags=57%, list=20%, signal=71%
GOCC_REPLICATION_FORK	GOCC_REPLICATION_FORK		63	0.596907	1.67219	0.0454545	0.0783181	0.98	9486	tags=57%, list=17%, signal=69%
GOBP_CHROMOSOME_SEGREGATION	GOBP_CHROMOSOME_SEGREGATION	Details ...	333	0.620885	2.12903	0.00211416	0.078712	0.097	6426	tags=49%, list=12%, signal=55%
GOMF_SINGLE_STRANDED_DNA_HELICASE_ACTIVITY	GOMF_SINGLE_STRANDED_DNA_HELICASE_ACTIVITY		19	0.746091	1.66982	0.0125786	0.0794993	0.98	6080	tags=79%, list=11%, signal=89%
GOMF_PHOSPHATIDYLINOSITOL_3_5_BISPHOSPHATE_BINDING	GOMF_PHOSPHATIDYLINOSITOL_3_5_BISPHOSPHATE_BINDING		27	0.494419	1.66809	0.0189873	0.0795402	0.98	5310	tags=33%, list=10%, signal=37%
GOBP_REGULATION_OF_ASTROCYTE_DIFFERENTIATION	GOBP_REGULATION_OF_ASTROCYTE_DIFFERENTIATION		23	0.536302	1.66774	0.0234542	0.0795979	0.98	6475	tags=39%, list=12%, signal=44%
GOMF_PROTEIN_DEMETHYLASE_ACTIVITY	GOMF_PROTEIN_DEMETHYLASE_ACTIVITY		29	0.603122	1.66812	0.0261044	0.0796515	0.98	4089	tags=45%, list=7%, signal=48%
GOMF_TELOMERIC_DNA_BINDING	GOMF_TELOMERIC_DNA_BINDING		36	0.54927	1.66893	0.0269151	0.0797246	0.98	7763	tags=44%, list=14%, signal=52%
GOMF_PROTEIN_SERINE_KINASE_ACTIVITY	GOMF_PROTEIN_SERINE_KINASE_ACTIVITY		246	0.425905	1.66819	0.0287474	0.079757	0.98	6068	tags=32%, list=11%, signal=35%
GOBP_HISTONE_H3_K9_METHYLATION	GOBP_HISTONE_H3_K9_METHYLATION		33	0.580648	1.66832	0.026749	0.0798185	0.98	6008	tags=52%, list=11%, signal=58%
GOMF_HISTONE_KINASE_ACTIVITY	GOMF_HISTONE_KINASE_ACTIVITY		16	0.681479	1.66898	0.0342612	0.0798499	0.98	6009	tags=69%, list=11%, signal=77%
GOBP_POSITIVE_REGULATION_OF_DNA_RECOMBINATION	GOBP_POSITIVE_REGULATION_OF_DNA_RECOMBINATION		45	0.508264	1.66838	0.0230126	0.0799178	0.98	5984	tags=42%, list=11%, signal=47%
GOBP_TRANSCRIPTION_ELONGATION_FROM_RNA_POLYMERASE_I_PROMOTER	GOBP_TRANSCRIPTION_ELONGATION_FROM_RNA_POLYMERASE_I_PROMOTER		27	0.57041	1.66693	0.0391753	0.0799341	0.98	11908	tags=67%, list=22%, signal=85%
GOBP_REGULATION_OF_CELLULAR_AMINO_ACID_METABOLIC_PROCESS	GOBP_REGULATION_OF_CELLULAR_AMINO_ACID_METABOLIC_PROCESS		61	0.563391	1.66605	0.045082	0.0803454	0.981	12924	tags=56%, list=23%, signal=73%
GOCC_CYCLIN_DEPENDENT_PROTEIN_KINASE_HOLOENZYME_COMPLEX	GOCC_CYCLIN_DEPENDENT_PROTEIN_KINASE_HOLOENZYME_COMPLEX		42	0.525465	1.66552	0.0341151	0.0805021	0.981	5616	tags=43%, list=10%, signal=48%
GOBP_MICROTUBULE_POLYMERIZATION_OR_DEPOLYMERIZATION	GOBP_MICROTUBULE_POLYMERIZATION_OR_DEPOLYMERIZATION		113	0.454837	1.66396	0.0208768	0.0806757	0.981	8938	tags=44%, list=16%, signal=53%
GOBP_GLUCOSE_METABOLIC_PROCESS	GOBP_GLUCOSE_METABOLIC_PROCESS		210	0.384432	1.66326	0.00479616	0.0807561	0.981	9932	tags=34%, list=18%, signal=42%
GOMF_N_ACETYLTRANSFERASE_ACTIVITY	GOMF_N_ACETYLTRANSFERASE_ACTIVITY		72	0.45371	1.66356	0.0177866	0.0807575	0.981	13829	tags=53%, list=25%, signal=70%
GOCC_POLYSOME	GOCC_POLYSOME		68	0.539496	1.66303	0.0600775	0.0807606	0.981	10357	tags=50%, list=19%, signal=61%
GOCC_FILOPODIUM_TIP	GOCC_FILOPODIUM_TIP		16	0.586894	1.66398	0.0190678	0.0808121	0.981	6804	tags=50%, list=12%, signal=57%
GOBP_ESTABLISHMENT_OF_MITOTIC_SPINDLE_LOCALIZATION	GOBP_ESTABLISHMENT_OF_MITOTIC_SPINDLE_LOCALIZATION		33	0.566158	1.66399	0.0311203	0.0809473	0.981	4433	tags=45%, list=8%, signal=49%
GOBP_PROTEIN_K63_LINKED_UBIQUITINATION	GOBP_PROTEIN_K63_LINKED_UBIQUITINATION		57	0.453815	1.66406	0.0141129	0.0810484	0.981	7794	tags=42%, list=14%, signal=49%
GOCC_BLOC_1_COMPLEX	GOCC_BLOC_1_COMPLEX		15	0.626419	1.66413	0.0105042	0.0811527	0.981	4906	tags=60%, list=9%, signal=66%
GOBP_REGULATION_OF_MEMBRANE_PERMEABILITY	GOBP_REGULATION_OF_MEMBRANE_PERMEABILITY		84	0.438763	1.66106	0.0176991	0.0815664	0.981	8439	tags=39%, list=15%, signal=46%
GOCC_NUCLEAR_INNER_MEMBRANE	GOCC_NUCLEAR_INNER_MEMBRANE		60	0.451362	1.6611	0.0108696	0.081677	0.981	7499	tags=35%, list=14%, signal=40%
GOBP_BLASTOCYST_GROWTH	GOBP_BLASTOCYST_GROWTH		19	0.610333	1.66128	0.0365591	0.0817033	0.981	3325	tags=37%, list=6%, signal=39%
GOBP_ALDEHYDE_BIOSYNTHETIC_PROCESS	GOBP_ALDEHYDE_BIOSYNTHETIC_PROCESS		15	0.590176	1.65984	0.017094	0.0817444	0.981	11389	tags=53%, list=21%, signal=67%
GOBP_PROTEIN_INSERTION_INTO_MITOCHONDRIAL_MEMBRANE_INVOLVED_IN_APOPTOTIC_SIGNALING_PATHWAY	GOBP_PROTEIN_INSERTION_INTO_MITOCHONDRIAL_MEMBRANE_INVOLVED_IN_APOPTOTIC_SIGNALING_PATHWAY		30	0.534934	1.66	0.018711	0.0817853	0.981	8355	tags=47%, list=15%, signal=55%
GOBP_POSITIVE_REGULATION_OF_MITOTIC_NUCLEAR_DIVISION	GOBP_POSITIVE_REGULATION_OF_MITOTIC_NUCLEAR_DIVISION		43	0.484159	1.66034	0.016092	0.081864	0.981	8362	tags=42%, list=15%, signal=49%
GOBP_NEGATIVE_REGULATION_OF_DNA_RECOMBINATION	GOBP_NEGATIVE_REGULATION_OF_DNA_RECOMBINATION		33	0.55649	1.66002	0.0272904	0.0819256	0.981	8991	tags=55%, list=16%, signal=65%
GOBP_POSITIVE_REGULATION_OF_MICROTUBULE_POLYMERIZATION_OR_DEPOLYMERIZATION	GOBP_POSITIVE_REGULATION_OF_MICROTUBULE_POLYMERIZATION_OR_DEPOLYMERIZATION		33	0.518252	1.65887	0.012959	0.0820307	0.981	12580	tags=58%, list=23%, signal=74%
GOMF_DNA_BINDING_TRANSCRIPTION_FACTOR_BINDING	GOMF_DNA_BINDING_TRANSCRIPTION_FACTOR_BINDING		374	0.382679	1.65906	0.0168067	0.082053	0.981	8264	tags=34%, list=15%, signal=40%
GOBP_SIGNAL_TRANSDUCTION_IN_RESPONSE_TO_DNA_DAMAGE	GOBP_SIGNAL_TRANSDUCTION_IN_RESPONSE_TO_DNA_DAMAGE		129	0.438694	1.6585	0.0214592	0.082127	0.981	4696	tags=34%, list=8%, signal=37%
GOBP_REGULATION_OF_MITOCHONDRIAL_MEMBRANE_PERMEABILITY	GOBP_REGULATION_OF_MITOCHONDRIAL_MEMBRANE_PERMEABILITY		71	0.454628	1.65711	0.0167715	0.0823008	0.981	8439	tags=39%, list=15%, signal=46%
GOMF_NUCLEAR_HORMONE_RECEPTOR_BINDING	GOMF_NUCLEAR_HORMONE_RECEPTOR_BINDING		140	0.410697	1.65676	0.0207469	0.0823142	0.981	10402	tags=45%, list=19%, signal=55%
GOCC_NBAF_COMPLEX	GOCC_NBAF_COMPLEX		15	0.650679	1.65643	0.0351967	0.0823743	0.981	7081	tags=67%, list=13%, signal=76%
GOBP_POSITIVE_REGULATION_OF_PROTEIN_ACETYLATION	GOBP_POSITIVE_REGULATION_OF_PROTEIN_ACETYLATION		44	0.464935	1.65715	0.0288462	0.0824197	0.981	9958	tags=43%, list=18%, signal=53%
GOBP_PYRIMIDINE_NUCLEOTIDE_CATABOLIC_PROCESS	GOBP_PYRIMIDINE_NUCLEOTIDE_CATABOLIC_PROCESS		20	0.552603	1.65728	0.0195652	0.0824566	0.981	12533	tags=65%, list=23%, signal=84%
GOMF_HISTONE_LYSINE_N_METHYLTRANSFERASE_ACTIVITY	GOMF_HISTONE_LYSINE_N_METHYLTRANSFERASE_ACTIVITY		43	0.575089	1.65767	0.0311203	0.0824958	0.981	5984	tags=49%, list=11%, signal=55%
GOBP_MITOCHONDRIAL_OUTER_MEMBRANE_PERMEABILIZATION	GOBP_MITOCHONDRIAL_OUTER_MEMBRANE_PERMEABILIZATION		55	0.475547	1.65736	0.0234542	0.0825527	0.981	8355	tags=40%, list=15%, signal=47%
GOBP_MITOCHONDRIAL_TRANSLATION	GOBP_MITOCHONDRIAL_TRANSLATION		132	0.583442	1.65561	0.0661323	0.0826934	0.981	11344	tags=52%, list=21%, signal=65%
GOBP_RIBONUCLEOSIDE_TRIPHOSPHATE_BIOSYNTHETIC_PROCESS	GOBP_RIBONUCLEOSIDE_TRIPHOSPHATE_BIOSYNTHETIC_PROCESS		69	0.48923	1.65176	0.036	0.0848582	0.982	7808	tags=41%, list=14%, signal=47%
GOBP_N_TERMINAL_PROTEIN_AMINO_ACID_MODIFICATION	GOBP_N_TERMINAL_PROTEIN_AMINO_ACID_MODIFICATION		29	0.507399	1.65032	0.0253165	0.0855677	0.983	8515	tags=45%, list=15%, signal=53%
GOBP_POSITIVE_REGULATION_OF_MRNA_PROCESSING	GOBP_POSITIVE_REGULATION_OF_MRNA_PROCESSING		33	0.555523	1.64973	0.029106	0.0857779	0.983	10980	tags=39%, list=20%, signal=49%
GOCC_RNA_POLYMERASE_III_COMPLEX	GOCC_RNA_POLYMERASE_III_COMPLEX		18	0.595001	1.6486	0.0245902	0.0860595	0.983	11254	tags=67%, list=20%, signal=84%
GOBP_NEGATIVE_REGULATION_OF_GENE_SILENCING	GOBP_NEGATIVE_REGULATION_OF_GENE_SILENCING		26	0.497793	1.64905	0.0239651	0.0860709	0.983	2113	tags=19%, list=4%, signal=20%
GOBP_POSITIVE_REGULATION_OF_NUCLEAR_DIVISION	GOBP_POSITIVE_REGULATION_OF_NUCLEAR_DIVISION		56	0.459369	1.64862	0.0184332	0.086197	0.983	8384	tags=39%, list=15%, signal=46%
GOBP_MATURATION_OF_5_8S_RRNA_FROM_TRICISTRONIC_RRNA_TRANSCRIPT_SSU_RRNA_5_8S_RRNA_LSU_RRNA	GOBP_MATURATION_OF_5_8S_RRNA_FROM_TRICISTRONIC_RRNA_TRANSCRIPT_SSU_RRNA_5_8S_RRNA_LSU_RRNA		24	0.612291	1.64798	0.0541667	0.086233	0.983	7854	tags=46%, list=14%, signal=53%
GOBP_POSITIVE_REGULATION_OF_TELOMERE_MAINTENANCE_VIA_TELOMERE_LENGTHENING	GOBP_POSITIVE_REGULATION_OF_TELOMERE_MAINTENANCE_VIA_TELOMERE_LENGTHENING		36	0.545248	1.6476	0.037037	0.0862835	0.984	7763	tags=42%, list=14%, signal=48%
GOBP_TRNA_METABOLIC_PROCESS	GOBP_TRNA_METABOLIC_PROCESS		159	0.477612	1.64695	0.0534979	0.0864096	0.985	10551	tags=50%, list=19%, signal=61%
GOBP_REGULATION_OF_MICROTUBULE_POLYMERIZATION	GOBP_REGULATION_OF_MICROTUBULE_POLYMERIZATION		50	0.477968	1.64702	0.021097	0.0864972	0.985	14554	tags=64%, list=26%, signal=87%
GOBP_MICROTUBULE_DEPOLYMERIZATION	GOBP_MICROTUBULE_DEPOLYMERIZATION		43	0.524433	1.64416	0.0357143	0.0866813	0.985	8938	tags=51%, list=16%, signal=61%
GOBP_MICROTUBULE_NUCLEATION	GOBP_MICROTUBULE_NUCLEATION		30	0.561275	1.64427	0.0325866	0.0867502	0.985	14366	tags=70%, list=26%, signal=95%
GOCC_POLE_PLASM	GOCC_POLE_PLASM		21	0.540202	1.64428	0.0315315	0.0868844	0.985	7479	tags=43%, list=14%, signal=50%
GOBP_CLEAVAGE_INVOLVED_IN_RRNA_PROCESSING	GOBP_CLEAVAGE_INVOLVED_IN_RRNA_PROCESSING		27	0.601822	1.64275	0.0501044	0.0869955	0.985	10557	tags=52%, list=19%, signal=64%
GOMF_PROTEIN_C_TERMINUS_BINDING	GOMF_PROTEIN_C_TERMINUS_BINDING		184	0.403146	1.64432	0.0153846	0.0870086	0.985	6803	tags=32%, list=12%, signal=36%
GOBP_POSITIVE_REGULATION_OF_REGULATED_SECRETORY_PATHWAY	GOBP_POSITIVE_REGULATION_OF_REGULATED_SECRETORY_PATHWAY		51	0.450363	1.64309	0.010989	0.0870663	0.985	8288	tags=45%, list=15%, signal=53%
GOMF_PHOSPHATASE_REGULATOR_ACTIVITY	GOMF_PHOSPHATASE_REGULATOR_ACTIVITY		101	0.388653	1.64288	0	0.087067	0.985	11559	tags=39%, list=21%, signal=49%
GOBP_HISTONE_UBIQUITINATION	GOBP_HISTONE_UBIQUITINATION		47	0.523687	1.64332	0.033195	0.0870862	0.985	12843	tags=66%, list=23%, signal=86%
GOBP_MODULATION_BY_SYMBIONT_OF_HOST_PROCESS	GOBP_MODULATION_BY_SYMBIONT_OF_HOST_PROCESS		37	0.507667	1.64443	0.0208333	0.0870937	0.985	11868	tags=51%, list=21%, signal=65%
GOMF_RNA_POLYMERASE_II_SPECIFIC_DNA_BINDING_TRANSCRIPTION_FACTOR_BINDING	GOMF_RNA_POLYMERASE_II_SPECIFIC_DNA_BINDING_TRANSCRIPTION_FACTOR_BINDING		270	0.386142	1.64446	0.018595	0.0872038	0.985	7946	tags=34%, list=14%, signal=40%
GOBP_RIBOSOME_BIOGENESIS	GOBP_RIBOSOME_BIOGENESIS		306	0.500319	1.64494	0.0425532	0.0872253	0.985	8921	tags=43%, list=16%, signal=52%
GOBP_MODULATION_BY_VIRUS_OF_HOST_CELLULAR_PROCESS	GOBP_MODULATION_BY_VIRUS_OF_HOST_CELLULAR_PROCESS		18	0.581977	1.64521	0.0209644	0.0872291	0.985	4433	tags=44%, list=8%, signal=48%
GOBP_SOMATIC_DIVERSIFICATION_OF_IMMUNE_RECEPTORS_VIA_SOMATIC_MUTATION	GOBP_SOMATIC_DIVERSIFICATION_OF_IMMUNE_RECEPTORS_VIA_SOMATIC_MUTATION		16	0.6391	1.64459	0.0192719	0.0872927	0.985	4410	tags=50%, list=8%, signal=54%
GOBP_CELLULAR_PROTEIN_COMPLEX_DISASSEMBLY	GOBP_CELLULAR_PROTEIN_COMPLEX_DISASSEMBLY		218	0.414092	1.64522	0.0266393	0.0873727	0.985	9512	tags=39%, list=17%, signal=46%
GOBP_PROTEIN_LOCALIZATION_TO_KINETOCHORE	GOBP_PROTEIN_LOCALIZATION_TO_KINETOCHORE		19	0.727082	1.64127	0.0345572	0.0877581	0.985	6400	tags=68%, list=12%, signal=77%
GOBP_RESPONSE_TO_TESTOSTERONE	GOBP_RESPONSE_TO_TESTOSTERONE		41	0.44279	1.64042	0.00641026	0.0881962	0.985	9406	tags=41%, list=17%, signal=50%
GOBP_RETROGRADE_VESICLE_MEDIATED_TRANSPORT_GOLGI_TO_ENDOPLASMIC_RETICULUM	GOBP_RETROGRADE_VESICLE_MEDIATED_TRANSPORT_GOLGI_TO_ENDOPLASMIC_RETICULUM	Details ...	87	0.618403	2.1487	0	0.0883677	0.079	5644	tags=48%, list=10%, signal=54%
GOBP_NUCLEIC_ACID_PHOSPHODIESTER_BOND_HYDROLYSIS	GOBP_NUCLEIC_ACID_PHOSPHODIESTER_BOND_HYDROLYSIS		294	0.409428	1.63987	0.0235043	0.0884026	0.985	6264	tags=32%, list=11%, signal=36%
GOBP_EXOCYTIC_PROCESS	GOBP_EXOCYTIC_PROCESS		77	0.437636	1.63893	0.0207373	0.0886481	0.985	6478	tags=34%, list=12%, signal=38%
GOCC_DNA_PACKAGING_COMPLEX	GOCC_DNA_PACKAGING_COMPLEX		24	0.623903	1.63899	0.0294785	0.0887472	0.985	3605	tags=38%, list=7%, signal=40%
GOBP_REGULATION_OF_GLUCOSE_METABOLIC_PROCESS	GOBP_REGULATION_OF_GLUCOSE_METABOLIC_PROCESS		119	0.392423	1.63842	0.00677201	0.0888396	0.985	9609	tags=36%, list=17%, signal=44%
GOBP_ENDOPLASMIC_RETICULUM_UNFOLDED_PROTEIN_RESPONSE	GOBP_ENDOPLASMIC_RETICULUM_UNFOLDED_PROTEIN_RESPONSE		126	0.423876	1.63746	0.0166667	0.0892514	0.985	10796	tags=44%, list=20%, signal=55%
GOMF_HSP90_PROTEIN_BINDING	GOMF_HSP90_PROTEIN_BINDING		41	0.448009	1.63679	0.0109409	0.0893035	0.985	12204	tags=49%, list=22%, signal=63%
GOBP_CELL_DEATH_IN_RESPONSE_TO_HYDROGEN_PEROXIDE	GOBP_CELL_DEATH_IN_RESPONSE_TO_HYDROGEN_PEROXIDE		24	0.497679	1.63644	0.0284464	0.0893604	0.985	9833	tags=46%, list=18%, signal=56%
GOBP_NEURON_FATE_SPECIFICATION	GOBP_NEURON_FATE_SPECIFICATION		27	0.559824	1.6368	0.026253	0.089434	0.985	16148	tags=63%, list=29%, signal=89%
GOMF_SNORNA_BINDING	GOMF_SNORNA_BINDING		32	0.597537	1.63501	0.0465587	0.0896827	0.986	7181	tags=56%, list=13%, signal=65%
GOBP_CHROMATIN_ASSEMBLY_OR_DISASSEMBLY	GOBP_CHROMATIN_ASSEMBLY_OR_DISASSEMBLY		147	0.494149	1.63512	0.0339703	0.0897617	0.986	6679	tags=39%, list=12%, signal=45%
GOCC_FIBRILLAR_CENTER	GOCC_FIBRILLAR_CENTER		137	0.408304	1.63517	0.0251046	0.0898734	0.986	9737	tags=42%, list=18%, signal=50%
GOBP_NEGATIVE_REGULATION_OF_DNA_METABOLIC_PROCESS	GOBP_NEGATIVE_REGULATION_OF_DNA_METABOLIC_PROCESS		111	0.450873	1.63528	0.0320513	0.0899505	0.986	10295	tags=46%, list=19%, signal=56%
GOBP_PYRIMIDINE_NUCLEOSIDE_TRIPHOSPHATE_BIOSYNTHETIC_PROCESS	GOBP_PYRIMIDINE_NUCLEOSIDE_TRIPHOSPHATE_BIOSYNTHETIC_PROCESS		19	0.595927	1.63328	0.0350515	0.0906007	0.987	6423	tags=58%, list=12%, signal=65%
GOBP_REGULATION_OF_UBIQUITIN_DEPENDENT_PROTEIN_CATABOLIC_PROCESS	GOBP_REGULATION_OF_UBIQUITIN_DEPENDENT_PROTEIN_CATABOLIC_PROCESS		160	0.377798	1.63245	0.0127119	0.0908169	0.989	9579	tags=39%, list=17%, signal=47%
GOBP_NEGATIVE_REGULATION_OF_DNA_REPLICATION	GOBP_NEGATIVE_REGULATION_OF_DNA_REPLICATION		34	0.55278	1.63264	0.039749	0.090842	0.988	8991	tags=47%, list=16%, signal=56%
GOBP_RESPONSE_TO_RADIATION	GOBP_RESPONSE_TO_RADIATION		440	0.367715	1.63132	0.0137615	0.0913755	0.991	9579	tags=36%, list=17%, signal=43%
GOBP_DNA_REPLICATION_INDEPENDENT_NUCLEOSOME_ORGANIZATION	GOBP_DNA_REPLICATION_INDEPENDENT_NUCLEOSOME_ORGANIZATION		38	0.642305	1.63101	0.0529661	0.0913785	0.991	4866	tags=50%, list=9%, signal=55%
GOMF_RNA_HELICASE_ACTIVITY	GOMF_RNA_HELICASE_ACTIVITY		77	0.510343	1.63048	0.0494845	0.0915739	0.991	8436	tags=43%, list=15%, signal=51%
GOBP_PROTEIN_HYDROXYLATION	GOBP_PROTEIN_HYDROXYLATION		27	0.55292	1.63022	0.0378947	0.0915959	0.991	14488	tags=56%, list=26%, signal=75%
GOBP_PROTEIN_LOCALIZATION_TO_CHROMOSOME_CENTROMERIC_REGION	GOBP_PROTEIN_LOCALIZATION_TO_CHROMOSOME_CENTROMERIC_REGION		25	0.682207	1.63001	0.0580645	0.091604	0.991	6400	tags=60%, list=12%, signal=68%
GOBP_REGULATION_OF_RNA_SPLICING	GOBP_REGULATION_OF_RNA_SPLICING		144	0.458181	1.62882	0.0286299	0.0921849	0.991	7763	tags=36%, list=14%, signal=42%
GOBP_REGULATION_OF_MRNA_SPLICING_VIA_SPLICEOSOME	GOBP_REGULATION_OF_MRNA_SPLICING_VIA_SPLICEOSOME		100	0.480383	1.62809	0.0268595	0.0924853	0.992	7763	tags=35%, list=14%, signal=41%
GOBP_HISTONE_H3_K9_MODIFICATION	GOBP_HISTONE_H3_K9_MODIFICATION		44	0.532503	1.62721	0.034413	0.0925338	0.992	7479	tags=50%, list=14%, signal=58%
GOBP_REGULATION_OF_PROTEASOMAL_UBIQUITIN_DEPENDENT_PROTEIN_CATABOLIC_PROCESS	GOBP_REGULATION_OF_PROTEASOMAL_UBIQUITIN_DEPENDENT_PROTEIN_CATABOLIC_PROCESS		131	0.387509	1.62732	0.014862	0.0926348	0.992	8678	tags=37%, list=16%, signal=43%
GOBP_DOSAGE_COMPENSATION	GOBP_DOSAGE_COMPENSATION		16	0.648984	1.62752	0.0308008	0.0926744	0.992	4589	tags=38%, list=8%, signal=41%
GOCC_GAMMA_TUBULIN_COMPLEX	GOCC_GAMMA_TUBULIN_COMPLEX		20	0.562611	1.6261	0.0390947	0.0927672	0.992	3173	tags=45%, list=6%, signal=48%
GOCC_TELOMERASE_HOLOENZYME_COMPLEX	GOCC_TELOMERASE_HOLOENZYME_COMPLEX		22	0.59837	1.62619	0.0324675	0.0928456	0.992	9066	tags=55%, list=16%, signal=65%
GOMF_UBIQUITIN_PROTEIN_TRANSFERASE_REGULATOR_ACTIVITY	GOMF_UBIQUITIN_PROTEIN_TRANSFERASE_REGULATOR_ACTIVITY		18	0.583391	1.62641	0.04375	0.0928716	0.992	12217	tags=61%, list=22%, signal=78%
GOBP_PORE_COMPLEX_ASSEMBLY	GOBP_PORE_COMPLEX_ASSEMBLY		20	0.573243	1.62438	0.0438247	0.0935958	0.992	11728	tags=45%, list=21%, signal=57%
GOBP_PROTEIN_DNA_COMPLEX_SUBUNIT_ORGANIZATION	GOBP_PROTEIN_DNA_COMPLEX_SUBUNIT_ORGANIZATION		208	0.479713	1.62458	0.0393013	0.0936131	0.992	12317	tags=52%, list=22%, signal=67%
GOBP_MIDBODY_ABSCISSION	GOBP_MIDBODY_ABSCISSION		17	0.583589	1.62342	0.0280561	0.0939348	0.992	12214	tags=53%, list=22%, signal=68%
GOMF_TRANSCRIPTION_COREGULATOR_BINDING	GOMF_TRANSCRIPTION_COREGULATOR_BINDING		61	0.455644	1.62361	0.027957	0.093966	0.992	5681	tags=36%, list=10%, signal=40%
GOMF_EXODEOXYRIBONUCLEASE_ACTIVITY	GOMF_EXODEOXYRIBONUCLEASE_ACTIVITY		22	0.571575	1.62295	0.0395833	0.0940952	0.992	12472	tags=59%, list=23%, signal=76%
GOBP_CHROMATIN_REMODELING_AT_CENTROMERE	GOBP_CHROMATIN_REMODELING_AT_CENTROMERE		31	0.674192	1.62216	0.0501044	0.0942989	0.992	4964	tags=55%, list=9%, signal=60%
GOBP_REGULATION_OF_NUCLEASE_ACTIVITY	GOBP_REGULATION_OF_NUCLEASE_ACTIVITY		22	0.55344	1.62221	0.0349076	0.0944035	0.992	11279	tags=59%, list=20%, signal=74%
GOBP_REGULATION_OF_HISTONE_H3_K4_METHYLATION	GOBP_REGULATION_OF_HISTONE_H3_K4_METHYLATION		27	0.562168	1.6204	0.0338983	0.0948004	0.992	5616	tags=41%, list=10%, signal=45%
GOCC_EXORIBONUCLEASE_COMPLEX	GOCC_EXORIBONUCLEASE_COMPLEX		26	0.551257	1.62077	0.0415842	0.0948735	0.992	7854	tags=42%, list=14%, signal=49%
GOBP_N_TERMINAL_PROTEIN_AMINO_ACID_ACETYLATION	GOBP_N_TERMINAL_PROTEIN_AMINO_ACID_ACETYLATION		17	0.544152	1.62048	0.0367347	0.094907	0.992	8515	tags=47%, list=15%, signal=56%
GOBP_RESPONSE_TO_ENDOPLASMIC_RETICULUM_STRESS	GOBP_RESPONSE_TO_ENDOPLASMIC_RETICULUM_STRESS		291	0.376462	1.62084	0.014553	0.0949859	0.992	10796	tags=40%, list=20%, signal=49%
GOCC_APICOLATERAL_PLASMA_MEMBRANE	GOCC_APICOLATERAL_PLASMA_MEMBRANE		21	0.532419	1.61945	0.0387931	0.0953033	0.993	2962	tags=33%, list=5%, signal=35%
GOBP_VESICLE_BUDDING_FROM_MEMBRANE	GOBP_VESICLE_BUDDING_FROM_MEMBRANE		109	0.403767	1.61841	0.00647948	0.0956964	0.993	4934	tags=28%, list=9%, signal=31%
GOMF_RNA_POLYMERASE_ACTIVITY	GOMF_RNA_POLYMERASE_ACTIVITY		40	0.50549	1.61855	0.0378947	0.0957476	0.993	11656	tags=58%, list=21%, signal=73%
GOBP_INTERSTRAND_CROSS_LINK_REPAIR	GOBP_INTERSTRAND_CROSS_LINK_REPAIR		56	0.548644	1.61751	0.0521739	0.0959653	0.993	7030	tags=50%, list=13%, signal=57%
GOBP_SCF_DEPENDENT_PROTEASOMAL_UBIQUITIN_DEPENDENT_PROTEIN_CATABOLIC_PROCESS	GOBP_SCF_DEPENDENT_PROTEASOMAL_UBIQUITIN_DEPENDENT_PROTEIN_CATABOLIC_PROCESS		92	0.462832	1.61773	0.0308642	0.0959859	0.993	6105	tags=34%, list=11%, signal=38%
GOBP_MALE_MEIOSIS_I	GOBP_MALE_MEIOSIS_I		23	0.526947	1.61658	0.025974	0.0962646	0.993	11583	tags=52%, list=21%, signal=66%
GOCC_PRERIBOSOME	GOCC_PRERIBOSOME		78	0.556794	1.61669	0.0542798	0.0963518	0.993	7436	tags=47%, list=13%, signal=55%
GOMF_DAMAGED_DNA_BINDING	GOMF_DAMAGED_DNA_BINDING		66	0.519776	1.61611	0.0517241	0.096431	0.993	5210	tags=45%, list=9%, signal=50%
GOBP_MONOSACCHARIDE_BIOSYNTHETIC_PROCESS	GOBP_MONOSACCHARIDE_BIOSYNTHETIC_PROCESS		97	0.427487	1.61366	0.0137615	0.0970336	0.993	9823	tags=36%, list=18%, signal=44%
GOBP_POSITIVE_REGULATION_OF_ESTABLISHMENT_OF_PROTEIN_LOCALIZATION_TO_MITOCHONDRION	GOBP_POSITIVE_REGULATION_OF_ESTABLISHMENT_OF_PROTEIN_LOCALIZATION_TO_MITOCHONDRION		58	0.44443	1.61446	0.0210526	0.0970767	0.993	5929	tags=36%, list=11%, signal=41%
GOMF_RIBOSOME_BINDING	GOMF_RIBOSOME_BINDING		56	0.485499	1.61486	0.0210526	0.0970979	0.993	10095	tags=45%, list=18%, signal=55%
GOBP_MRNA_MODIFICATION	GOBP_MRNA_MODIFICATION		25	0.577143	1.61464	0.049569	0.097109	0.993	11529	tags=60%, list=21%, signal=76%
GOBP_ENTRY_OF_BACTERIUM_INTO_HOST_CELL	GOBP_ENTRY_OF_BACTERIUM_INTO_HOST_CELL		15	0.633723	1.61373	0.0457516	0.097132	0.993	10721	tags=60%, list=19%, signal=74%
GOBP_POSITIVE_REGULATION_OF_NEURON_DEATH	GOBP_POSITIVE_REGULATION_OF_NEURON_DEATH		92	0.420245	1.61315	0.0244989	0.0971979	0.993	9374	tags=38%, list=17%, signal=46%
GOBP_RESPONSE_TO_UV	GOBP_RESPONSE_TO_UV		144	0.399191	1.61384	0.0238095	0.0972036	0.993	7636	tags=37%, list=14%, signal=43%
GOBP_PLACENTA_DEVELOPMENT	GOBP_PLACENTA_DEVELOPMENT		134	0.397154	1.61398	0.0204545	0.0972771	0.993	12162	tags=42%, list=22%, signal=53%
GOBP_CELLULAR_RESPONSE_TO_TOPOLOGICALLY_INCORRECT_PROTEIN	GOBP_CELLULAR_RESPONSE_TO_TOPOLOGICALLY_INCORRECT_PROTEIN		167	0.40379	1.611	0.0143737	0.0978343	0.993	10944	tags=43%, list=20%, signal=54%
GOBP_VIRAL_BUDDING_VIA_HOST_ESCRT_COMPLEX	GOBP_VIRAL_BUDDING_VIA_HOST_ESCRT_COMPLEX		21	0.576908	1.6117	0.0353635	0.0978736	0.993	12214	tags=52%, list=22%, signal=67%
GOBP_STRESS_GRANULE_ASSEMBLY	GOBP_STRESS_GRANULE_ASSEMBLY		23	0.55638	1.61065	0.0454545	0.097891	0.993	9508	tags=43%, list=17%, signal=52%
GOCC_OUTER_MITOCHONDRIAL_MEMBRANE_PROTEIN_COMPLEX	GOCC_OUTER_MITOCHONDRIAL_MEMBRANE_PROTEIN_COMPLEX		21	0.610888	1.61108	0.054878	0.0979267	0.993	4000	tags=43%, list=7%, signal=46%
GOMF_ATPASE_ACTIVITY	GOMF_ATPASE_ACTIVITY		477	0.407523	1.61035	0.0293501	0.0979499	0.993	8108	tags=36%, list=15%, signal=42%
GOBP_NUCLEOSOME_ORGANIZATION	GOBP_NUCLEOSOME_ORGANIZATION		111	0.511533	1.61172	0.0387097	0.0980073	0.993	12743	tags=59%, list=23%, signal=77%
GOBP_DNA_METHYLATION_OR_DEMETHYLATION	GOBP_DNA_METHYLATION_OR_DEMETHYLATION		94	0.44865	1.6112	0.0248869	0.0980112	0.993	8081	tags=39%, list=15%, signal=46%
GOBP_VESICLE_FUSION_TO_PLASMA_MEMBRANE	GOBP_VESICLE_FUSION_TO_PLASMA_MEMBRANE		21	0.541624	1.60995	0.0223214	0.0980599	0.993	3886	tags=38%, list=7%, signal=41%
GOBP_RIBONUCLEOSIDE_MONOPHOSPHATE_BIOSYNTHETIC_PROCESS	GOBP_RIBONUCLEOSIDE_MONOPHOSPHATE_BIOSYNTHETIC_PROCESS		32	0.513966	1.60949	0.0461847	0.0982266	0.993	5307	tags=41%, list=10%, signal=45%
GOCC_MICROTUBULE_PLUS_END	GOCC_MICROTUBULE_PLUS_END		22	0.589643	1.60917	0.0428266	0.0982993	0.993	5091	tags=50%, list=9%, signal=55%
GOBP_MEIOTIC_CHROMOSOME_SEPARATION	GOBP_MEIOTIC_CHROMOSOME_SEPARATION		24	0.57015	1.6089	0.0415755	0.0983175	0.993	5696	tags=38%, list=10%, signal=42%
GOBP_POSITIVE_REGULATION_OF_NEUROTRANSMITTER_TRANSPORT	GOBP_POSITIVE_REGULATION_OF_NEUROTRANSMITTER_TRANSPORT		22	0.509464	1.60746	0.0294118	0.098576	0.993	12350	tags=59%, list=22%, signal=76%
GOCC_BLOC_COMPLEX	GOCC_BLOC_COMPLEX		20	0.549473	1.60823	0.0270833	0.0986227	0.993	4906	tags=50%, list=9%, signal=55%
GOMF_DOUBLE_STRANDED_RNA_BINDING	GOMF_DOUBLE_STRANDED_RNA_BINDING		76	0.478068	1.60708	0.0364372	0.0986902	0.993	9142	tags=47%, list=17%, signal=57%
GOBP_DNA_CATABOLIC_PROCESS	GOBP_DNA_CATABOLIC_PROCESS		38	0.468986	1.60749	0.0309917	0.0987096	0.993	4546	tags=32%, list=8%, signal=34%
GOBP_REGULATION_OF_DNA_METHYLATION	GOBP_REGULATION_OF_DNA_METHYLATION		23	0.568311	1.60783	0.0264317	0.0987625	0.993	5550	tags=43%, list=10%, signal=48%
GOBP_REGULATION_OF_MITOCHONDRIAL_OUTER_MEMBRANE_PERMEABILIZATION_INVOLVED_IN_APOPTOTIC_SIGNALING_PATHWAY	GOBP_REGULATION_OF_MITOCHONDRIAL_OUTER_MEMBRANE_PERMEABILIZATION_INVOLVED_IN_APOPTOTIC_SIGNALING_PATHWAY		44	0.480414	1.60762	0.0309917	0.0987768	0.993	8355	tags=41%, list=15%, signal=48%
GOBP_REGULATION_OF_MICROTUBULE_BASED_PROCESS	GOBP_REGULATION_OF_MICROTUBULE_BASED_PROCESS		224	0.402032	1.60597	0.0215054	0.0988139	0.993	8938	tags=41%, list=16%, signal=49%
GOBP_IN_UTERO_EMBRYONIC_DEVELOPMENT	GOBP_IN_UTERO_EMBRYONIC_DEVELOPMENT		332	0.367722	1.60521	0.0202703	0.0988596	0.993	10530	tags=36%, list=19%, signal=44%
GOBP_RIBONUCLEOSIDE_TRIPHOSPHATE_METABOLIC_PROCESS	GOBP_RIBONUCLEOSIDE_TRIPHOSPHATE_METABOLIC_PROCESS		83	0.444945	1.60542	0.043659	0.0988786	0.993	9875	tags=43%, list=18%, signal=53%
GOBP_REGULATION_OF_EPIDERMIS_DEVELOPMENT	GOBP_REGULATION_OF_EPIDERMIS_DEVELOPMENT		65	0.428907	1.60608	0.0143885	0.0988966	0.993	10402	tags=40%, list=19%, signal=49%
GOBP_RRNA_METABOLIC_PROCESS	GOBP_RRNA_METABOLIC_PROCESS		238	0.482985	1.60628	0.059448	0.0989199	0.993	8921	tags=42%, list=16%, signal=50%
GOMF_ACETYLTRANSFERASE_ACTIVITY	GOMF_ACETYLTRANSFERASE_ACTIVITY		95	0.405425	1.60552	0.0162933	0.0989437	0.993	8515	tags=37%, list=15%, signal=43%
GOCC_NUCLEAR_REPLICATION_FORK	GOCC_NUCLEAR_REPLICATION_FORK		35	0.616712	1.60644	0.0478261	0.0989542	0.993	5033	tags=49%, list=9%, signal=53%
GOBP_REGULATION_OF_CHROMATIN_ASSEMBLY_OR_DISASSEMBLY	GOBP_REGULATION_OF_CHROMATIN_ASSEMBLY_OR_DISASSEMBLY		23	0.550698	1.60456	0.0351967	0.099097	0.993	6666	tags=48%, list=12%, signal=54%
GOBP_REGULATION_OF_CELLULAR_AMIDE_METABOLIC_PROCESS	GOBP_REGULATION_OF_CELLULAR_AMIDE_METABOLIC_PROCESS		474	0.351682	1.60433	0.012959	0.0991289	0.993	9579	tags=30%, list=17%, signal=36%
GOCC_SNO_S_RNA_CONTAINING_RIBONUCLEOPROTEIN_COMPLEX	GOCC_SNO_S_RNA_CONTAINING_RIBONUCLEOPROTEIN_COMPLEX		30	0.62425	1.60386	0.050813	0.0993058	0.993	9680	tags=57%, list=18%, signal=69%
GOBP_REGULATION_OF_CELLULAR_AMINE_METABOLIC_PROCESS	GOBP_REGULATION_OF_CELLULAR_AMINE_METABOLIC_PROCESS		76	0.501241	1.60156	0.0537634	0.100652	0.993	8260	tags=39%, list=15%, signal=46%
GOBP_POSITIVE_REGULATION_OF_MEMBRANE_PERMEABILITY	GOBP_POSITIVE_REGULATION_OF_MEMBRANE_PERMEABILITY		65	0.443722	1.60062	0.0262009	0.100864	0.994	8439	tags=40%, list=15%, signal=47%
GOBP_PROTEIN_LOCALIZATION_TO_MITOCHONDRION	GOBP_PROTEIN_LOCALIZATION_TO_MITOCHONDRION		145	0.413191	1.60068	0.0336134	0.100981	0.994	11559	tags=46%, list=21%, signal=57%
GOBP_DNA_PACKAGING	GOBP_DNA_PACKAGING		166	0.48524	1.60073	0.0494624	0.101077	0.993	4964	tags=35%, list=9%, signal=38%
GOBP_CELLULAR_RESPONSE_TO_REACTIVE_OXYGEN_SPECIES	GOBP_CELLULAR_RESPONSE_TO_REACTIVE_OXYGEN_SPECIES		151	0.36845	1.59984	0.00239234	0.101283	0.994	10295	tags=36%, list=19%, signal=45%
GOBP_MICROTUBULE_POLYMERIZATION	GOBP_MICROTUBULE_POLYMERIZATION		77	0.444869	1.59938	0.031185	0.101509	0.994	14554	tags=61%, list=26%, signal=83%
GOBP_POSITIVE_REGULATION_OF_DNA_BIOSYNTHETIC_PROCESS	GOBP_POSITIVE_REGULATION_OF_DNA_BIOSYNTHETIC_PROCESS		65	0.459352	1.59813	0.0386965	0.101613	0.994	7138	tags=40%, list=13%, signal=46%
GOBP_REPLICATION_FORK_PROCESSING	GOBP_REPLICATION_FORK_PROCESSING		40	0.546855	1.59755	0.0677618	0.101663	0.994	5716	tags=45%, list=10%, signal=50%
GOBP_REGULATION_OF_CELLULAR_CARBOHYDRATE_METABOLIC_PROCESS	GOBP_REGULATION_OF_CELLULAR_CARBOHYDRATE_METABOLIC_PROCESS		144	0.365294	1.5987	0	0.101678	0.994	9609	tags=35%, list=17%, signal=42%
GOBP_MATURATION_OF_5_8S_RRNA	GOBP_MATURATION_OF_5_8S_RRNA		35	0.559867	1.59824	0.0821355	0.101684	0.994	9838	tags=46%, list=18%, signal=56%
GOBP_TRANSCRIPTION_INITIATION_FROM_RNA_POLYMERASE_I_PROMOTER	GOBP_TRANSCRIPTION_INITIATION_FROM_RNA_POLYMERASE_I_PROMOTER		35	0.498003	1.59845	0.0477178	0.101701	0.994	4358	tags=40%, list=8%, signal=43%
GOBP_CELL_AGING	GOBP_CELL_AGING		105	0.421208	1.59717	0.036036	0.10176	0.994	6008	tags=30%, list=11%, signal=34%
GOMF_VITAMIN_D_RECEPTOR_BINDING	GOMF_VITAMIN_D_RECEPTOR_BINDING		15	0.593375	1.5988	0.0426829	0.10177	0.994	12851	tags=67%, list=23%, signal=87%
GOBP_MEMBRANE_DISASSEMBLY	GOBP_MEMBRANE_DISASSEMBLY		15	0.593436	1.59756	0.0346939	0.101806	0.994	7064	tags=60%, list=13%, signal=69%
GOBP_NUCLEAR_TRANSCRIBED_MRNA_CATABOLIC_PROCESS_EXONUCLEOLYTIC	GOBP_NUCLEAR_TRANSCRIBED_MRNA_CATABOLIC_PROCESS_EXONUCLEOLYTIC		35	0.514425	1.59639	0.0430528	0.101829	0.994	10088	tags=51%, list=18%, signal=63%
GOCC_CCR4_NOT_COMPLEX	GOCC_CCR4_NOT_COMPLEX		16	0.58574	1.5964	0.037422	0.101965	0.994	4261	tags=38%, list=8%, signal=41%
GOBP_TRNA_THREONYLCARBAMOYLADENOSINE_METABOLIC_PROCESS	GOBP_TRNA_THREONYLCARBAMOYLADENOSINE_METABOLIC_PROCESS		16	0.65592	1.59593	0.0402542	0.101967	0.994	9288	tags=56%, list=17%, signal=68%
GOBP_CELLULAR_RESPONSE_TO_OXYGEN_LEVELS	GOBP_CELLULAR_RESPONSE_TO_OXYGEN_LEVELS		225	0.365237	1.59549	0.0114155	0.10199	0.994	10460	tags=36%, list=19%, signal=44%
GOCC_U12_TYPE_SPLICEOSOMAL_COMPLEX	GOCC_U12_TYPE_SPLICEOSOMAL_COMPLEX		29	0.545116	1.59645	0.0493097	0.102086	0.994	12827	tags=59%, list=23%, signal=76%
GOMF_GENERAL_TRANSCRIPTION_INITIATION_FACTOR_BINDING	GOMF_GENERAL_TRANSCRIPTION_INITIATION_FACTOR_BINDING		45	0.502268	1.59555	0.0423163	0.102087	0.994	12039	tags=58%, list=22%, signal=74%
GOBP_POST_TRANSLATIONAL_PROTEIN_MODIFICATION	GOBP_POST_TRANSLATIONAL_PROTEIN_MODIFICATION		359	0.357632	1.59493	0.0164319	0.102202	0.995	8907	tags=32%, list=16%, signal=38%
GOBP_POSITIVE_REGULATION_OF_BROWN_FAT_CELL_DIFFERENTIATION	GOBP_POSITIVE_REGULATION_OF_BROWN_FAT_CELL_DIFFERENTIATION		16	0.571022	1.59465	0.0259179	0.102267	0.995	11829	tags=50%, list=21%, signal=64%
GOBP_REGULATION_OF_ANOIKIS	GOBP_REGULATION_OF_ANOIKIS		23	0.512724	1.59313	0.0197802	0.103128	0.995	14444	tags=57%, list=26%, signal=76%
GOBP_PYRIMIDINE_RIBONUCLEOSIDE_TRIPHOSPHATE_METABOLIC_PROCESS	GOBP_PYRIMIDINE_RIBONUCLEOSIDE_TRIPHOSPHATE_METABOLIC_PROCESS		18	0.561445	1.59243	0.033195	0.10331	0.995	6423	tags=56%, list=12%, signal=63%
GOMF_GDP_DISSOCIATION_INHIBITOR_ACTIVITY	GOMF_GDP_DISSOCIATION_INHIBITOR_ACTIVITY		16	0.573791	1.59249	0.0272537	0.103419	0.995	5025	tags=50%, list=9%, signal=55%
GOMF_RNA_POLYMERASE_II_GENERAL_TRANSCRIPTION_INITIATION_FACTOR_ACTIVITY	GOMF_RNA_POLYMERASE_II_GENERAL_TRANSCRIPTION_INITIATION_FACTOR_ACTIVITY		38	0.505753	1.59205	0.0441177	0.103436	0.995	8768	tags=42%, list=16%, signal=50%
GOBP_ER_NUCLEUS_SIGNALING_PATHWAY	GOBP_ER_NUCLEUS_SIGNALING_PATHWAY		52	0.467774	1.59102	0.0209644	0.10403	0.995	7707	tags=33%, list=14%, signal=38%
GOCC_HETEROCHROMATIN	GOCC_HETEROCHROMATIN		67	0.483967	1.58963	0.057377	0.104236	0.995	10639	tags=49%, list=19%, signal=61%
GOCC_FLEMMING_BODY	GOCC_FLEMMING_BODY		35	0.49881	1.58969	0.0421053	0.104343	0.995	4706	tags=29%, list=9%, signal=31%
GOBP_REGULATION_OF_MICROTUBULE_POLYMERIZATION_OR_DEPOLYMERIZATION	GOBP_REGULATION_OF_MICROTUBULE_POLYMERIZATION_OR_DEPOLYMERIZATION		80	0.440034	1.58988	0.0258621	0.104364	0.995	8938	tags=45%, list=16%, signal=54%
GOMF_DEMETHYLASE_ACTIVITY	GOMF_DEMETHYLASE_ACTIVITY		39	0.522991	1.59003	0.0477178	0.10441	0.995	4089	tags=36%, list=7%, signal=39%
GOCC_90S_PRERIBOSOME	GOCC_90S_PRERIBOSOME		29	0.606673	1.59024	0.056962	0.104412	0.995	8191	tags=55%, list=15%, signal=65%
GOMF_HISTONE_BINDING	GOMF_HISTONE_BINDING		237	0.448062	1.58844	0.0347648	0.104935	0.995	6978	tags=36%, list=13%, signal=41%
GOBP_RNA_CAPPING	GOBP_RNA_CAPPING		34	0.514773	1.58819	0.0515464	0.104945	0.995	13209	tags=62%, list=24%, signal=81%
GOMF_PROTEIN_SERINE_THREONINE_KINASE_ACTIVITY	GOMF_PROTEIN_SERINE_THREONINE_KINASE_ACTIVITY		426	0.380228	1.58782	0.0273684	0.105026	0.995	6068	tags=29%, list=11%, signal=32%
GOBP_DNA_MODIFICATION	GOBP_DNA_MODIFICATION		116	0.418896	1.58756	0.0305677	0.105083	0.995	8657	tags=38%, list=16%, signal=45%
GOMF_TRANSCRIPTION_COACTIVATOR_ACTIVITY	GOMF_TRANSCRIPTION_COACTIVATOR_ACTIVITY		256	0.391527	1.5855	0.0261044	0.106168	0.995	11039	tags=46%, list=20%, signal=58%
GOBP_POSITIVE_REGULATION_OF_TYPE_I_INTERFERON_PRODUCTION	GOBP_POSITIVE_REGULATION_OF_TYPE_I_INTERFERON_PRODUCTION		76	0.443584	1.58566	0.029661	0.10622	0.995	7399	tags=41%, list=13%, signal=47%
GOBP_HISTONE_MONOUBIQUITINATION	GOBP_HISTONE_MONOUBIQUITINATION		29	0.548305	1.58513	0.0497925	0.106262	0.995	12843	tags=69%, list=23%, signal=90%
GOBP_RESPONSE_TO_ARSENIC_CONTAINING_SUBSTANCE	GOBP_RESPONSE_TO_ARSENIC_CONTAINING_SUBSTANCE		30	0.481782	1.58488	0.029661	0.1063	0.995	13672	tags=57%, list=25%, signal=75%
GOMF_PHOSPHATIDYLGLYCEROL_BINDING	GOMF_PHOSPHATIDYLGLYCEROL_BINDING		15	0.563069	1.58353	0.0357143	0.106806	0.995	5456	tags=40%, list=10%, signal=44%
GOBP_ESTABLISHMENT_OF_MITOTIC_SPINDLE_ORIENTATION	GOBP_ESTABLISHMENT_OF_MITOTIC_SPINDLE_ORIENTATION		28	0.531185	1.58362	0.039501	0.106866	0.995	3267	tags=39%, list=6%, signal=42%
GOCC_SM_LIKE_PROTEIN_FAMILY_COMPLEX	GOCC_SM_LIKE_PROTEIN_FAMILY_COMPLEX		108	0.489744	1.58329	0.0470085	0.106868	0.995	10083	tags=43%, list=18%, signal=52%
GOBP_REGULATION_OF_DNA_BIOSYNTHETIC_PROCESS	GOBP_REGULATION_OF_DNA_BIOSYNTHETIC_PROCESS		106	0.424826	1.58385	0.0299786	0.10688	0.995	6035	tags=35%, list=11%, signal=39%
GOBP_TRNA_PROCESSING	GOBP_TRNA_PROCESSING		126	0.460114	1.5817	0.0631365	0.107566	0.995	10551	tags=49%, list=19%, signal=61%
GOCC_CUL4_RING_E3_UBIQUITIN_LIGASE_COMPLEX	GOCC_CUL4_RING_E3_UBIQUITIN_LIGASE_COMPLEX		35	0.484328	1.58141	0.0351967	0.107612	0.995	7332	tags=43%, list=13%, signal=49%
GOBP_NEURON_FATE_COMMITMENT	GOBP_NEURON_FATE_COMMITMENT		59	0.466718	1.58117	0.0257611	0.107631	0.995	9805	tags=39%, list=18%, signal=47%
GOBP_NEGATIVE_REGULATION_OF_DNA_DEPENDENT_DNA_REPLICATION	GOBP_NEGATIVE_REGULATION_OF_DNA_DEPENDENT_DNA_REPLICATION		17	0.647359	1.58172	0.0554415	0.107696	0.995	8991	tags=71%, list=16%, signal=84%
GOBP_COPII_COATED_VESICLE_CARGO_LOADING	GOBP_COPII_COATED_VESICLE_CARGO_LOADING		15	0.618568	1.57892	0.0478088	0.109032	0.995	14621	tags=67%, list=26%, signal=91%
GOCC_PRC1_COMPLEX	GOCC_PRC1_COMPLEX		15	0.55072	1.57846	0.0343434	0.10922	0.995	1455	tags=33%, list=3%, signal=34%
GOBP_REGULATION_OF_AUTOPHAGY_OF_MITOCHONDRION	GOBP_REGULATION_OF_AUTOPHAGY_OF_MITOCHONDRION		31	0.475435	1.57722	0.0278373	0.109446	0.996	7313	tags=39%, list=13%, signal=45%
GOBP_SPLICEOSOMAL_COMPLEX_ASSEMBLY	GOBP_SPLICEOSOMAL_COMPLEX_ASSEMBLY		76	0.471578	1.57701	0.050813	0.109469	0.996	7521	tags=37%, list=14%, signal=43%
GOCC_LATERAL_PLASMA_MEMBRANE	GOCC_LATERAL_PLASMA_MEMBRANE		62	0.430345	1.57754	0.0337553	0.109522	0.995	6631	tags=35%, list=12%, signal=40%
GOBP_BETA_CATENIN_TCF_COMPLEX_ASSEMBLY	GOBP_BETA_CATENIN_TCF_COMPLEX_ASSEMBLY		31	0.535843	1.5773	0.0367347	0.109558	0.996	5359	tags=39%, list=10%, signal=43%
GOMF_PEPTIDE_N_ACETYLTRANSFERASE_ACTIVITY	GOMF_PEPTIDE_N_ACETYLTRANSFERASE_ACTIVITY		53	0.482043	1.57763	0.0430528	0.109619	0.995	13829	tags=55%, list=25%, signal=73%
GOBP_REGULATION_OF_CALCIUM_ION_DEPENDENT_EXOCYTOSIS	GOBP_REGULATION_OF_CALCIUM_ION_DEPENDENT_EXOCYTOSIS		41	0.447435	1.57618	0.0336323	0.109928	0.996	8288	tags=41%, list=15%, signal=49%
GOMF_CYCLIN_DEPENDENT_PROTEIN_SERINE_THREONINE_KINASE_REGULATOR_ACTIVITY	GOMF_CYCLIN_DEPENDENT_PROTEIN_SERINE_THREONINE_KINASE_REGULATOR_ACTIVITY		49	0.457694	1.57586	0.0241758	0.110003	0.996	7390	tags=39%, list=13%, signal=45%
GOBP_NUCLEAR_MEMBRANE_ORGANIZATION	GOBP_NUCLEAR_MEMBRANE_ORGANIZATION		17	0.552643	1.57539	0.0301811	0.110195	0.996	7876	tags=53%, list=14%, signal=62%
GOBP_CELLULAR_COMPONENT_MAINTENANCE	GOBP_CELLULAR_COMPONENT_MAINTENANCE		62	0.419293	1.57477	0.0196937	0.110442	0.996	6832	tags=35%, list=12%, signal=40%
GOBP_MATURATION_OF_SSU_RRNA	GOBP_MATURATION_OF_SSU_RRNA		50	0.53074	1.57426	0.0748441	0.110722	0.996	14415	tags=62%, list=26%, signal=84%
GOBP_ATP_METABOLIC_PROCESS	GOBP_ATP_METABOLIC_PROCESS		308	0.408568	1.57315	0.0490798	0.111357	0.996	12115	tags=42%, list=22%, signal=54%
GOBP_SNRNA_METABOLIC_PROCESS	GOBP_SNRNA_METABOLIC_PROCESS		47	0.497164	1.57289	0.0596421	0.111357	0.996	13121	tags=51%, list=24%, signal=67%
GOBP_ENDOSOME_ORGANIZATION	GOBP_ENDOSOME_ORGANIZATION		80	0.419783	1.57162	0.0309917	0.111951	0.996	6972	tags=31%, list=13%, signal=36%
GOBP_DNA_DEPENDENT_DNA_REPLICATION_MAINTENANCE_OF_FIDELITY	GOBP_DNA_DEPENDENT_DNA_REPLICATION_MAINTENANCE_OF_FIDELITY		49	0.535976	1.57126	0.0773931	0.112044	0.996	5716	tags=45%, list=10%, signal=50%
GOBP_MONOSACCHARIDE_METABOLIC_PROCESS	GOBP_MONOSACCHARIDE_METABOLIC_PROCESS		272	0.347688	1.57169	0.00692841	0.112049	0.996	9932	tags=33%, list=18%, signal=40%
GOBP_CHROMOSOME_LOCALIZATION	GOBP_CHROMOSOME_LOCALIZATION染色体定位	Details ...	80	0.667821	2.1772	0.002079	0.112079	0.057	4448	tags=49%, list=8%, signal=53%
GOBP_CELLULAR_RESPONSE_TO_ARSENIC_CONTAINING_SUBSTANCE	GOBP_CELLULAR_RESPONSE_TO_ARSENIC_CONTAINING_SUBSTANCE		18	0.534594	1.57043	0.0339703	0.112441	0.996	9410	tags=44%, list=17%, signal=54%
GOBP_REGULATION_OF_CELLULAR_RESPONSE_TO_INSULIN_STIMULUS	GOBP_REGULATION_OF_CELLULAR_RESPONSE_TO_INSULIN_STIMULUS		66	0.412039	1.56992	0.0215054	0.112681	0.996	13901	tags=50%, list=25%, signal=67%
GOBP_POSITIVE_REGULATION_OF_NEUROTRANSMITTER_SECRETION	GOBP_POSITIVE_REGULATION_OF_NEUROTRANSMITTER_SECRETION		17	0.522476	1.56909	0.0395604	0.112979	0.996	12350	tags=59%, list=22%, signal=76%
GOCC_VESICLE_COAT	GOCC_VESICLE_COAT		54	0.444337	1.56928	0.0382979	0.112988	0.996	12362	tags=54%, list=22%, signal=69%
GOMF_GTPASE_ACTIVITY	GOMF_GTPASE_ACTIVITY		305	0.351796	1.5677	0	0.113831	0.996	8977	tags=35%, list=16%, signal=41%
GOBP_MITOCHONDRION_LOCALIZATION	GOBP_MITOCHONDRION_LOCALIZATION		47	0.443187	1.56715	0.0311111	0.114064	0.996	8604	tags=40%, list=16%, signal=48%
GOMF_CATALYTIC_ACTIVITY_ACTING_ON_RNA	GOMF_CATALYTIC_ACTIVITY_ACTING_ON_RNA		358	0.401266	1.56686	0.0542798	0.114111	0.996	8875	tags=37%, list=16%, signal=43%
GOBP_POSITIVE_REGULATION_OF_DNA_TEMPLATED_TRANSCRIPTION_INITIATION	GOBP_POSITIVE_REGULATION_OF_DNA_TEMPLATED_TRANSCRIPTION_INITIATION		36	0.466771	1.5641	0.0354906	0.115919	0.996	12851	tags=56%, list=23%, signal=72%
GOMF_ADP_BINDING	GOMF_ADP_BINDING		38	0.462417	1.56212	0.0280778	0.11678	0.996	7735	tags=42%, list=14%, signal=49%
GOBP_PROTEIN_TRANSMEMBRANE_TRANSPORT	GOBP_PROTEIN_TRANSMEMBRANE_TRANSPORT		60	0.44182	1.56223	0.0499002	0.116856	0.996	15201	tags=60%, list=28%, signal=83%
GOBP_APOPTOTIC_DNA_FRAGMENTATION	GOBP_APOPTOTIC_DNA_FRAGMENTATION		22	0.517453	1.56239	0.0453608	0.116891	0.996	4433	tags=36%, list=8%, signal=40%
GOBP_MORPHOGENESIS_OF_A_POLARIZED_EPITHELIUM	GOBP_MORPHOGENESIS_OF_A_POLARIZED_EPITHELIUM		144	0.400041	1.56163	0.0392157	0.117003	0.996	9101	tags=38%, list=16%, signal=45%
GOBP_3_UTR_MEDIATED_MRNA_DESTABILIZATION	GOBP_3_UTR_MEDIATED_MRNA_DESTABILIZATION		17	0.585116	1.56241	0.0497925	0.117028	0.996	4481	tags=29%, list=8%, signal=32%
GOBP_MITOCHONDRIAL_TRANSLATIONAL_TERMINATION	GOBP_MITOCHONDRIAL_TRANSLATIONAL_TERMINATION		89	0.595565	1.56123	0.0966469	0.117128	0.996	13139	tags=58%, list=24%, signal=77%
GOMF_LYSINE_N_METHYLTRANSFERASE_ACTIVITY	GOMF_LYSINE_N_METHYLTRANSFERASE_ACTIVITY		58	0.480575	1.56007	0.0471311	0.117822	0.996	5984	tags=40%, list=11%, signal=44%
GOCC_NEURON_PROJECTION_CYTOPLASM	GOCC_NEURON_PROJECTION_CYTOPLASM		86	0.411014	1.55947	0.034632	0.118119	0.996	7477	tags=36%, list=14%, signal=42%
GOBP_TRANSCRIPTION_PREINITIATION_COMPLEX_ASSEMBLY	GOBP_TRANSCRIPTION_PREINITIATION_COMPLEX_ASSEMBLY		36	0.479252	1.55873	0.0462555	0.11847	0.996	12317	tags=44%, list=22%, signal=57%
GOBP_RETINOIC_ACID_RECEPTOR_SIGNALING_PATHWAY	GOBP_RETINOIC_ACID_RECEPTOR_SIGNALING_PATHWAY		32	0.453489	1.55819	0.0221729	0.118704	0.996	9915	tags=44%, list=18%, signal=53%
GOBP_ENDOMEMBRANE_SYSTEM_ORGANIZATION	GOBP_ENDOMEMBRANE_SYSTEM_ORGANIZATION		478	0.340508	1.55701	0.0147992	0.119309	0.996	10368	tags=36%, list=19%, signal=44%
GOBP_POSITIVE_REGULATION_OF_CELL_CYCLE_ARREST	GOBP_POSITIVE_REGULATION_OF_CELL_CYCLE_ARREST		81	0.423289	1.55717	0.0348584	0.11934	0.996	6037	tags=37%, list=11%, signal=42%
GOBP_ESTABLISHMENT_OF_TISSUE_POLARITY	GOBP_ESTABLISHMENT_OF_TISSUE_POLARITY		123	0.414799	1.55654	0.0388769	0.119346	0.996	9101	tags=38%, list=16%, signal=46%
GOBP_RESPONSE_TO_TOPOLOGICALLY_INCORRECT_PROTEIN	GOBP_RESPONSE_TO_TOPOLOGICALLY_INCORRECT_PROTEIN		204	0.382392	1.55669	0.0189076	0.119394	0.996	8133	tags=35%, list=15%, signal=41%
GOBP_DNA_DAMAGE_RESPONSE_SIGNAL_TRANSDUCTION_BY_P53_CLASS_MEDIATOR	GOBP_DNA_DAMAGE_RESPONSE_SIGNAL_TRANSDUCTION_BY_P53_CLASS_MEDIATOR		105	0.40779	1.55612	0.0478261	0.119516	0.996	4696	tags=32%, list=8%, signal=35%
GOBP_DENDRITIC_SPINE_MAINTENANCE	GOBP_DENDRITIC_SPINE_MAINTENANCE		20	0.490693	1.55548	0.0343348	0.119684	0.996	6832	tags=35%, list=12%, signal=40%
GOBP_DOPAMINE_TRANSPORT	GOBP_DOPAMINE_TRANSPORT		47	0.445523	1.55565	0.0235294	0.119699	0.996	8445	tags=40%, list=15%, signal=48%
GOBP_NEGATIVE_REGULATION_OF_TELOMERE_MAINTENANCE_VIA_TELOMERE_LENGTHENING	GOBP_NEGATIVE_REGULATION_OF_TELOMERE_MAINTENANCE_VIA_TELOMERE_LENGTHENING		27	0.513923	1.55461	0.0601202	0.120206	0.996	6264	tags=37%, list=11%, signal=42%
GOBP_NEGATIVE_REGULATION_OF_ERBB_SIGNALING_PATHWAY	GOBP_NEGATIVE_REGULATION_OF_ERBB_SIGNALING_PATHWAY		52	0.425333	1.55208	0.0290828	0.122004	0.996	6972	tags=31%, list=13%, signal=35%
GOBP_CELL_MIGRATION_INVOLVED_IN_GASTRULATION	GOBP_CELL_MIGRATION_INVOLVED_IN_GASTRULATION		15	0.577786	1.55143	0.0546697	0.122327	0.996	5427	tags=33%, list=10%, signal=37%
GOBP_MAINTENANCE_OF_CELL_NUMBER	GOBP_MAINTENANCE_OF_CELL_NUMBER		148	0.403945	1.55123	0.0317797	0.122341	0.996	4861	tags=26%, list=9%, signal=28%
GOBP_REGULATION_OF_ERBB_SIGNALING_PATHWAY	GOBP_REGULATION_OF_ERBB_SIGNALING_PATHWAY		93	0.396164	1.55092	0.0240175	0.122412	0.996	12502	tags=40%, list=23%, signal=51%
GOCC_GOLGI_ASSOCIATED_VESICLE_MEMBRANE	GOCC_GOLGI_ASSOCIATED_VESICLE_MEMBRANE		51	0.434627	1.54952	0.023913	0.122848	0.996	10292	tags=47%, list=19%, signal=58%
GOBP_ERAD_PATHWAY	GOBP_ERAD_PATHWAY		100	0.403971	1.54954	0.0306748	0.122982	0.996	8703	tags=36%, list=16%, signal=43%
GOBP_MITOCHONDRIAL_TRANSPORT	GOBP_MITOCHONDRIAL_TRANSPORT		266	0.381993	1.54967	0.0475207	0.12303	0.996	12804	tags=45%, list=23%, signal=58%
GOBP_HEMATOPOIETIC_PROGENITOR_CELL_DIFFERENTIATION	GOBP_HEMATOPOIETIC_PROGENITOR_CELL_DIFFERENTIATION		160	0.383285	1.5498	0.0299145	0.123073	0.996	6633	tags=28%, list=12%, signal=32%
GOCC_MEMBRANE_COAT	GOCC_MEMBRANE_COAT		91	0.394289	1.54898	0.0319149	0.123137	0.996	10522	tags=42%, list=19%, signal=51%
GOCC_PRERIBOSOME_LARGE_SUBUNIT_PRECURSOR	GOCC_PRERIBOSOME_LARGE_SUBUNIT_PRECURSOR		23	0.611581	1.54821	0.0662526	0.123579	0.996	9356	tags=52%, list=17%, signal=63%
GOBP_SNRNA_PROCESSING	GOBP_SNRNA_PROCESSING		36	0.515546	1.54792	0.0542169	0.123645	0.996	14509	tags=61%, list=26%, signal=83%
GOCC_SMALL_SUBUNIT_PROCESSOME	GOCC_SMALL_SUBUNIT_PROCESSOME		39	0.558889	1.54702	0.08125	0.12369	0.996	7367	tags=49%, list=13%, signal=56%
GOBP_CELLULAR_RESPONSE_TO_RADIATION	GOBP_CELLULAR_RESPONSE_TO_RADIATION		188	0.368196	1.54746	0.0255814	0.1237	0.996	7453	tags=32%, list=13%, signal=37%
GOBP_REGULATION_OF_CIRCADIAN_RHYTHM	GOBP_REGULATION_OF_CIRCADIAN_RHYTHM		117	0.403226	1.5476	0.0364026	0.123726	0.996	9406	tags=39%, list=17%, signal=47%
GOBP_RECEPTOR_CATABOLIC_PROCESS	GOBP_RECEPTOR_CATABOLIC_PROCESS		36	0.464899	1.54713	0.0489362	0.123759	0.996	9474	tags=42%, list=17%, signal=50%
GOCC_ORGANELLAR_RIBOSOME	GOCC_ORGANELLAR_RIBOSOME		87	0.591342	1.54554	0.113546	0.12384	0.996	13139	tags=60%, list=24%, signal=78%
GOBP_CIRCADIAN_REGULATION_OF_GENE_EXPRESSION	GOBP_CIRCADIAN_REGULATION_OF_GENE_EXPRESSION		67	0.417202	1.54562	0.0314607	0.123956	0.996	10890	tags=48%, list=20%, signal=59%
GOMF_CELL_CELL_ADHESION_MEDIATOR_ACTIVITY	GOMF_CELL_CELL_ADHESION_MEDIATOR_ACTIVITY		49	0.454418	1.54649	0.030837	0.12397	0.996	4883	tags=29%, list=9%, signal=31%
GOMF_ZINC_ION_TRANSMEMBRANE_TRANSPORTER_ACTIVITY	GOMF_ZINC_ION_TRANSMEMBRANE_TRANSPORTER_ACTIVITY		21	0.505447	1.54625	0.0294118	0.123972	0.996	1259	tags=29%, list=2%, signal=29%
GOBP_TERMINATION_OF_RNA_POLYMERASE_I_TRANSCRIPTION	GOBP_TERMINATION_OF_RNA_POLYMERASE_I_TRANSCRIPTION		28	0.519644	1.54571	0.0676533	0.124046	0.996	11908	tags=57%, list=22%, signal=73%
GOCC_INTEGRATOR_COMPLEX	GOCC_INTEGRATOR_COMPLEX		28	0.536004	1.54581	0.0518672	0.124132	0.996	13005	tags=57%, list=24%, signal=75%
GOBP_TELOMERASE_RNA_LOCALIZATION	GOBP_TELOMERASE_RNA_LOCALIZATION		19	0.630004	1.54457	0.0708333	0.124402	0.996	5123	tags=47%, list=9%, signal=52%
GOMF_3_5_EXONUCLEASE_ACTIVITY	GOMF_3_5_EXONUCLEASE_ACTIVITY		55	0.458893	1.54243	0.0375783	0.12593	0.996	3042	tags=25%, list=6%, signal=27%
GOBP_REGULATION_OF_SISTER_CHROMATID_COHESION	GOBP_REGULATION_OF_SISTER_CHROMATID_COHESION		21	0.568199	1.54204	0.0712871	0.126062	0.996	6426	tags=38%, list=12%, signal=43%
GOBP_TELENCEPHALON_GLIAL_CELL_MIGRATION	GOBP_TELENCEPHALON_GLIAL_CELL_MIGRATION		21	0.536966	1.54025	0.053719	0.127367	0.996	7359	tags=33%, list=13%, signal=38%
GOBP_REGULATION_OF_MACROAUTOPHAGY	GOBP_REGULATION_OF_MACROAUTOPHAGY		158	0.370666	1.5398	0.033195	0.127513	0.996	9579	tags=37%, list=17%, signal=45%
GOMF_S_ADENOSYLMETHIONINE_DEPENDENT_METHYLTRANSFERASE_ACTIVITY	GOMF_S_ADENOSYLMETHIONINE_DEPENDENT_METHYLTRANSFERASE_ACTIVITY		154	0.406067	1.53937	0.0685484	0.127726	0.996	9680	tags=39%, list=18%, signal=47%
GOBP_AUTOPHAGOSOME_MATURATION	GOBP_AUTOPHAGOSOME_MATURATION		41	0.445406	1.53916	0.0443038	0.127732	0.996	10929	tags=41%, list=20%, signal=52%
GOBP_NEGATIVE_REGULATION_OF_CATABOLIC_PROCESS	GOBP_NEGATIVE_REGULATION_OF_CATABOLIC_PROCESS		306	0.341785	1.53863	0.0195652	0.128005	0.996	9040	tags=30%, list=16%, signal=36%
GOBP_HETEROCHROMATIN_ORGANIZATION	GOBP_HETEROCHROMATIN_ORGANIZATION		49	0.454794	1.53825	0.0411523	0.128168	0.996	6666	tags=37%, list=12%, signal=42%
GOBP_NEGATIVE_REGULATION_OF_CELLULAR_SENESCENCE	GOBP_NEGATIVE_REGULATION_OF_CELLULAR_SENESCENCE		21	0.529934	1.53746	0.0668058	0.128283	0.996	8569	tags=33%, list=16%, signal=39%
GOBP_KINETOCHORE_ASSEMBLY	GOBP_KINETOCHORE_ASSEMBLY		17	0.619149	1.53767	0.0876494	0.128286	0.996	4866	tags=47%, list=9%, signal=52%
GOBP_LABYRINTHINE_LAYER_BLOOD_VESSEL_DEVELOPMENT	GOBP_LABYRINTHINE_LAYER_BLOOD_VESSEL_DEVELOPMENT		17	0.536991	1.53774	0.045929	0.128389	0.996	9579	tags=53%, list=17%, signal=64%
GOBP_POSITIVE_REGULATION_OF_BINDING	GOBP_POSITIVE_REGULATION_OF_BINDING		166	0.366287	1.53553	0.026087	0.128975	0.996	9958	tags=38%, list=18%, signal=46%
GOBP_THYMOCYTE_APOPTOTIC_PROCESS	GOBP_THYMOCYTE_APOPTOTIC_PROCESS		16	0.546623	1.53583	0.05	0.129077	0.996	2857	tags=25%, list=5%, signal=26%
GOBP_RESPONSE_TO_GAMMA_RADIATION	GOBP_RESPONSE_TO_GAMMA_RADIATION		52	0.454061	1.53559	0.0470085	0.129096	0.996	10021	tags=38%, list=18%, signal=47%
GOMF_DEOXYRIBONUCLEASE_ACTIVITY	GOMF_DEOXYRIBONUCLEASE_ACTIVITY		59	0.449451	1.53611	0.0597938	0.129175	0.996	10560	tags=51%, list=19%, signal=63%
GOCC_PML_BODY	GOCC_PML_BODY		103	0.402921	1.53589	0.0529532	0.129185	0.996	10809	tags=42%, list=20%, signal=52%
GOBP_BETA_CATENIN_DESTRUCTION_COMPLEX_DISASSEMBLY	GOBP_BETA_CATENIN_DESTRUCTION_COMPLEX_DISASSEMBLY		21	0.513022	1.53495	0.0410959	0.129286	0.996	5102	tags=38%, list=9%, signal=42%
GOBP_RIBOSOMAL_SMALL_SUBUNIT_BIOGENESIS	GOBP_RIBOSOMAL_SMALL_SUBUNIT_BIOGENESIS		75	0.517472	1.5346	0.0918803	0.12943	0.996	14415	tags=60%, list=26%, signal=81%
GOBP_NUCLEOSIDE_TRIPHOSPHATE_BIOSYNTHETIC_PROCESS	GOBP_NUCLEOSIDE_TRIPHOSPHATE_BIOSYNTHETIC_PROCESS		80	0.443235	1.53398	0.0531697	0.129566	0.996	7109	tags=36%, list=13%, signal=42%
GOCC_SMALL_NUCLEAR_RIBONUCLEOPROTEIN_COMPLEX	GOCC_SMALL_NUCLEAR_RIBONUCLEOPROTEIN_COMPLEX		96	0.481598	1.53415	0.0531915	0.129605	0.996	10083	tags=42%, list=18%, signal=51%
GOBP_THYMUS_DEVELOPMENT	GOBP_THYMUS_DEVELOPMENT		45	0.453078	1.53233	0.043573	0.130644	0.996	10560	tags=53%, list=19%, signal=66%
GOMF_LYS48_SPECIFIC_DEUBIQUITINASE_ACTIVITY	GOMF_LYS48_SPECIFIC_DEUBIQUITINASE_ACTIVITY		16	0.565515	1.53204	0.0695825	0.130691	0.996	12348	tags=44%, list=22%, signal=56%
GOBP_CENTRIOLE_ASSEMBLY	GOBP_CENTRIOLE_ASSEMBLY		45	0.490671	1.5315	0.0826446	0.130938	0.996	4683	tags=38%, list=8%, signal=41%
GOBP_NEGATIVE_REGULATION_OF_TELOMERE_MAINTENANCE_VIA_TELOMERASE	GOBP_NEGATIVE_REGULATION_OF_TELOMERE_MAINTENANCE_VIA_TELOMERASE		20	0.54147	1.53124	0.0598291	0.130977	0.996	5545	tags=40%, list=10%, signal=44%
GOCC_MITOCHONDRIAL_SMALL_RIBOSOMAL_SUBUNIT	GOCC_MITOCHONDRIAL_SMALL_RIBOSOMAL_SUBUNIT		28	0.612157	1.52905	0.0925197	0.132436	0.996	11071	tags=64%, list=20%, signal=80%
GOBP_NEGATIVE_REGULATION_OF_ORGANELLE_ORGANIZATION	GOBP_NEGATIVE_REGULATION_OF_ORGANELLE_ORGANIZATION		334	0.3677	1.52924	0.0382883	0.132442	0.996	9579	tags=38%, list=17%, signal=46%
GOBP_LACTATION	GOBP_LACTATION		46	0.414862	1.52852	0.0325581	0.132711	0.996	4672	tags=28%, list=8%, signal=31%
GOBP_REGULATION_OF_CENTRIOLE_REPLICATION	GOBP_REGULATION_OF_CENTRIOLE_REPLICATION		21	0.572906	1.52686	0.0609481	0.132745	0.998	4683	tags=57%, list=8%, signal=62%
GOBP_ESTABLISHMENT_OF_MITOCHONDRION_LOCALIZATION	GOBP_ESTABLISHMENT_OF_MITOCHONDRION_LOCALIZATION		25	0.486529	1.52723	0.0558036	0.132759	0.998	7080	tags=32%, list=13%, signal=37%
GOBP_VESICLE_TRANSPORT_ALONG_MICROTUBULE	GOBP_VESICLE_TRANSPORT_ALONG_MICROTUBULE		46	0.445603	1.5269	0.0446247	0.132874	0.998	8218	tags=39%, list=15%, signal=46%
GOBP_REGULATION_OF_PROTEASOMAL_PROTEIN_CATABOLIC_PROCESS	GOBP_REGULATION_OF_PROTEASOMAL_PROTEIN_CATABOLIC_PROCESS		179	0.344603	1.52728	0.0193133	0.132878	0.998	9259	tags=34%, list=17%, signal=41%
GOCC_AXON_CYTOPLASM	GOCC_AXON_CYTOPLASM		58	0.431395	1.52808	0.0457516	0.132884	0.997	7080	tags=36%, list=13%, signal=41%
GOBP_NEGATIVE_REGULATION_OF_CELLULAR_CATABOLIC_PROCESS	GOBP_NEGATIVE_REGULATION_OF_CELLULAR_CATABOLIC_PROCESS		249	0.349918	1.52743	0.0300429	0.132916	0.998	7313	tags=28%, list=13%, signal=32%
GOBP_NCRNA_3_END_PROCESSING	GOBP_NCRNA_3_END_PROCESSING		50	0.484057	1.52756	0.0720165	0.132964	0.998	14509	tags=60%, list=26%, signal=81%
GOCC_U1_SNRNP	GOCC_U1_SNRNP		30	0.534674	1.52776	0.064833	0.132981	0.998	5195	tags=37%, list=9%, signal=40%
GOBP_HOMOLOGOUS_RECOMBINATION	GOBP_HOMOLOGOUS_RECOMBINATION		58	0.473241	1.52618	0.0549451	0.133162	0.998	11027	tags=50%, list=20%, signal=62%
GOMF_TBP_CLASS_PROTEIN_BINDING	GOMF_TBP_CLASS_PROTEIN_BINDING		26	0.528453	1.52569	0.08742	0.133231	0.998	12907	tags=62%, list=23%, signal=80%
GOBP_MIRNA_METABOLIC_PROCESS	GOBP_MIRNA_METABOLIC_PROCESS		29	0.516251	1.52581	0.0613497	0.133276	0.998	8331	tags=48%, list=15%, signal=57%
GOBP_NUCLEOTIDE_EXCISION_REPAIR_DNA_INCISION	GOBP_NUCLEOTIDE_EXCISION_REPAIR_DNA_INCISION		39	0.48531	1.52508	0.0736196	0.133539	0.998	4736	tags=44%, list=9%, signal=48%
GOBP_REGULATION_OF_CELLULAR_KETONE_METABOLIC_PROCESS	GOBP_REGULATION_OF_CELLULAR_KETONE_METABOLIC_PROCESS		184	0.357665	1.52444	0.0162037	0.133612	0.998	10334	tags=35%, list=19%, signal=43%
GOBP_SOMATIC_DIVERSIFICATION_OF_IMMUNOGLOBULINS	GOBP_SOMATIC_DIVERSIFICATION_OF_IMMUNOGLOBULINS		64	0.435395	1.52445	0.0699153	0.133763	0.998	4736	tags=36%, list=9%, signal=39%
GOCC_SPLICEOSOMAL_TRI_SNRNP_COMPLEX	GOCC_SPLICEOSOMAL_TRI_SNRNP_COMPLEX		43	0.561438	1.52451	0.0534188	0.133871	0.998	10069	tags=53%, list=18%, signal=65%
GOMF_PROTEIN_METHYLTRANSFERASE_ACTIVITY	GOMF_PROTEIN_METHYLTRANSFERASE_ACTIVITY		82	0.434031	1.52395	0.0580913	0.133871	0.998	5984	tags=35%, list=11%, signal=40%
GOBP_SPERM_EGG_RECOGNITION	GOBP_SPERM_EGG_RECOGNITION		61	0.398155	1.5233	0.0169492	0.134262	0.998	6486	tags=36%, list=12%, signal=41%
GOBP_VACUOLE_ORGANIZATION	GOBP_VACUOLE_ORGANIZATION		172	0.363082	1.52254	0.0484211	0.13468	0.998	10045	tags=35%, list=18%, signal=43%
GOBP_EXECUTION_PHASE_OF_APOPTOSIS	GOBP_EXECUTION_PHASE_OF_APOPTOSIS		92	0.372751	1.52231	0.0133929	0.134733	0.998	9579	tags=35%, list=17%, signal=42%
GOMF_METAL_CLUSTER_BINDING	GOMF_METAL_CLUSTER_BINDING		67	0.4466	1.52205	0.0692464	0.134776	0.998	9380	tags=39%, list=17%, signal=47%
GOMF_PROTEIN_TRANSPORTER_ACTIVITY	GOMF_PROTEIN_TRANSPORTER_ACTIVITY		29	0.49866	1.51973	0.0584551	0.13596	0.998	2198	tags=31%, list=4%, signal=32%
GOCC_COP9_SIGNALOSOME	GOCC_COP9_SIGNALOSOME		36	0.467062	1.51988	0.0387931	0.135976	0.998	9384	tags=44%, list=17%, signal=53%
GOBP_POSITIVE_REGULATION_OF_UBIQUITIN_PROTEIN_TRANSFERASE_ACTIVITY	GOBP_POSITIVE_REGULATION_OF_UBIQUITIN_PROTEIN_TRANSFERASE_ACTIVITY		34	0.460692	1.52001	0.044586	0.136044	0.998	6442	tags=38%, list=12%, signal=43%
GOBP_RESPONSE_TO_LIGHT_STIMULUS	GOBP_RESPONSE_TO_LIGHT_STIMULUS		314	0.334674	1.51923	0.020595	0.13618	0.998	5629	tags=26%, list=10%, signal=29%
GOBP_POSITIVE_REGULATION_OF_CYCLIN_DEPENDENT_PROTEIN_KINASE_ACTIVITY	GOBP_POSITIVE_REGULATION_OF_CYCLIN_DEPENDENT_PROTEIN_KINASE_ACTIVITY		34	0.475946	1.52002	0.0383747	0.136195	0.998	9692	tags=47%, list=18%, signal=57%
GOBP_GLUCOSE_CATABOLIC_PROCESS	GOBP_GLUCOSE_CATABOLIC_PROCESS		36	0.496711	1.51898	0.0457666	0.136219	0.998	8302	tags=36%, list=15%, signal=42%
GOMF_TAU_PROTEIN_BINDING	GOMF_TAU_PROTEIN_BINDING		44	0.460252	1.51817	0.0665236	0.136364	0.998	6891	tags=39%, list=12%, signal=44%
GOBP_ESTABLISHMENT_OF_PROTEIN_LOCALIZATION_TO_VACUOLE	GOBP_ESTABLISHMENT_OF_PROTEIN_LOCALIZATION_TO_VACUOLE		52	0.414184	1.51769	0.0300429	0.136448	0.998	4547	tags=27%, list=8%, signal=29%
GOBP_NUCLEOSIDE_MONOPHOSPHATE_BIOSYNTHETIC_PROCESS	GOBP_NUCLEOSIDE_MONOPHOSPHATE_BIOSYNTHETIC_PROCESS		41	0.478616	1.5182	0.0665281	0.136502	0.998	5307	tags=41%, list=10%, signal=46%
GOCC_MICROTUBULE	GOCC_MICROTUBULE		419	0.377496	1.51777	0.044586	0.136554	0.998	8585	tags=36%, list=16%, signal=43%
GOMF_GENERAL_TRANSCRIPTION_INITIATION_FACTOR_ACTIVITY	GOMF_GENERAL_TRANSCRIPTION_INITIATION_FACTOR_ACTIVITY		45	0.453429	1.51823	0.0690377	0.136651	0.998	12907	tags=51%, list=23%, signal=67%
GOBP_REGULATION_OF_INTRACELLULAR_TRANSPORT	GOBP_REGULATION_OF_INTRACELLULAR_TRANSPORT		342	0.334068	1.51678	0.0268595	0.137037	0.999	6080	tags=29%, list=11%, signal=33%
GOBP_RESPONSE_TO_X_RAY	GOBP_RESPONSE_TO_X_RAY		31	0.495166	1.51655	0.0592105	0.137055	0.999	8032	tags=45%, list=15%, signal=53%
GOBP_MITOCHONDRIAL_MEMBRANE_ORGANIZATION	GOBP_MITOCHONDRIAL_MEMBRANE_ORGANIZATION		136	0.422393	1.51626	0.0658436	0.137166	0.999	11716	tags=47%, list=21%, signal=60%
GOBP_REGULATION_OF_MITOCHONDRION_ORGANIZATION	GOBP_REGULATION_OF_MITOCHONDRION_ORGANIZATION		148	0.361197	1.51508	0.0235546	0.137183	0.999	8439	tags=30%, list=15%, signal=35%
GOMF_HORMONE_RECEPTOR_BINDING	GOMF_HORMONE_RECEPTOR_BINDING		173	0.364483	1.51527	0.0286344	0.137201	0.999	10402	tags=41%, list=19%, signal=50%
GOBP_TRANSLATIONAL_ELONGATION	GOBP_TRANSLATIONAL_ELONGATION		133	0.503484	1.51563	0.106855	0.137204	0.999	11344	tags=45%, list=21%, signal=57%
GOBP_POSITIVE_REGULATION_BY_HOST_OF_VIRAL_TRANSCRIPTION	GOBP_POSITIVE_REGULATION_BY_HOST_OF_VIRAL_TRANSCRIPTION		16	0.587619	1.51599	0.0497018	0.137216	0.999	17032	tags=75%, list=31%, signal=108%
GOMF_METHYLATED_HISTONE_BINDING	GOMF_METHYLATED_HISTONE_BINDING		72	0.456015	1.51479	0.0727273	0.13724	0.999	4221	tags=32%, list=8%, signal=35%
GOBP_ALTERNATIVE_MRNA_SPLICING_VIA_SPLICEOSOME	GOBP_ALTERNATIVE_MRNA_SPLICING_VIA_SPLICEOSOME		73	0.457087	1.5143	0.0513347	0.137292	0.999	7521	tags=38%, list=14%, signal=44%
GOBP_REGULATION_OF_NUCLEOCYTOPLASMIC_TRANSPORT	GOBP_REGULATION_OF_NUCLEOCYTOPLASMIC_TRANSPORT		103	0.405436	1.51567	0.0498915	0.13732	0.999	9386	tags=42%, list=17%, signal=50%
GOMF_ISOMERASE_ACTIVITY	GOMF_ISOMERASE_ACTIVITY		154	0.376819	1.51405	0.0487288	0.13733	0.999	12708	tags=44%, list=23%, signal=57%
GOBP_HISTONE_H2A_ACETYLATION	GOBP_HISTONE_H2A_ACETYLATION		17	0.555544	1.51531	0.0767677	0.137333	0.999	6454	tags=47%, list=12%, signal=53%
GOBP_NEGATIVE_REGULATION_OF_HISTONE_ACETYLATION	GOBP_NEGATIVE_REGULATION_OF_HISTONE_ACETYLATION		16	0.531582	1.51377	0.0528541	0.137402	0.999	7243	tags=38%, list=13%, signal=43%
GOMF_PHOSPHATIDYLINOSITOL_BISPHOSPHATE_BINDING	GOMF_PHOSPHATIDYLINOSITOL_BISPHOSPHATE_BINDING		104	0.373655	1.51432	0.0233645	0.137437	0.999	5310	tags=29%, list=10%, signal=32%
GOBP_CELL_CYCLE_ARREST	GOBP_CELL_CYCLE_ARREST		234	0.350288	1.51199	0.0303688	0.138703	0.999	7477	tags=32%, list=14%, signal=36%
GOBP_NEGATIVE_REGULATION_OF_PEPTIDYL_LYSINE_ACETYLATION	GOBP_NEGATIVE_REGULATION_OF_PEPTIDYL_LYSINE_ACETYLATION		19	0.508946	1.51131	0.0523013	0.139111	1	7243	tags=37%, list=13%, signal=42%
GOBP_REGULATION_OF_TELOMERE_CAPPING	GOBP_REGULATION_OF_TELOMERE_CAPPING		26	0.507219	1.51087	0.0562249	0.139155	1	5210	tags=35%, list=9%, signal=38%
GOMF_MICROTUBULE_BINDING	GOMF_MICROTUBULE_BINDING		267	0.388531	1.51091	0.0537634	0.139275	1	7906	tags=36%, list=14%, signal=41%
GOMF_GTPASE_BINDING	GOMF_GTPASE_BINDING		214	0.372639	1.51001	0.062753	0.139574	1	6789	tags=32%, list=12%, signal=37%
GOBP_PROTEIN_MATURATION_BY_IRON_SULFUR_CLUSTER_TRANSFER	GOBP_PROTEIN_MATURATION_BY_IRON_SULFUR_CLUSTER_TRANSFER		16	0.627598	1.51011	0.0776515	0.139647	1	12552	tags=63%, list=23%, signal=81%
GOCC_MITOCHONDRIAL_LARGE_RIBOSOMAL_SUBUNIT	GOCC_MITOCHONDRIAL_LARGE_RIBOSOMAL_SUBUNIT		57	0.596163	1.50827	0.133466	0.140869	1	9798	tags=47%, list=18%, signal=58%
GOBP_OLEFINIC_COMPOUND_BIOSYNTHETIC_PROCESS	GOBP_OLEFINIC_COMPOUND_BIOSYNTHETIC_PROCESS		23	0.505809	1.50797	0.0426439	0.140968	1	12248	tags=48%, list=22%, signal=61%
GOMF_AMIDE_TRANSMEMBRANE_TRANSPORTER_ACTIVITY	GOMF_AMIDE_TRANSMEMBRANE_TRANSPORTER_ACTIVITY		54	0.392417	1.5067	0.0358566	0.141181	1	7115	tags=35%, list=13%, signal=40%
GOBP_MITOTIC_SISTER_CHROMATID_COHESION	GOBP_MITOTIC_SISTER_CHROMATID_COHESION		26	0.552107	1.50751	0.0654008	0.141193	1	9725	tags=50%, list=18%, signal=61%
GOBP_IMPORT_INTO_NUCLEUS	GOBP_IMPORT_INTO_NUCLEUS		163	0.389413	1.50647	0.0453564	0.141209	1	6948	tags=32%, list=13%, signal=36%
GOBP_VESICLE_CARGO_LOADING	GOBP_VESICLE_CARGO_LOADING		27	0.497327	1.50702	0.0781893	0.141257	1	7544	tags=33%, list=14%, signal=39%
GOMF_U6_SNRNA_BINDING	GOMF_U6_SNRNA_BINDING		16	0.56994	1.50672	0.05074	0.14133	1	8099	tags=50%, list=15%, signal=59%
GOBP_SNO_S_RNA_METABOLIC_PROCESS	GOBP_SNO_S_RNA_METABOLIC_PROCESS		16	0.553265	1.50591	0.0840336	0.141343	1	3042	tags=38%, list=6%, signal=40%
GOBP_GLYCOLYTIC_PROCESS_THROUGH_FRUCTOSE_6_PHOSPHATE	GOBP_GLYCOLYTIC_PROCESS_THROUGH_FRUCTOSE_6_PHOSPHATE		29	0.529122	1.5071	0.0853392	0.141369	1	7517	tags=38%, list=14%, signal=44%
GOBP_PROTEIN_K48_LINKED_UBIQUITINATION	GOBP_PROTEIN_K48_LINKED_UBIQUITINATION		60	0.427159	1.50563	0.0470348	0.141421	1	4573	tags=30%, list=8%, signal=33%
GOBP_DETERMINATION_OF_ADULT_LIFESPAN	GOBP_DETERMINATION_OF_ADULT_LIFESPAN		18	0.529432	1.506	0.0494845	0.141432	1	2473	tags=33%, list=4%, signal=35%
GOBP_RESPONSE_TO_ACID_CHEMICAL	GOBP_RESPONSE_TO_ACID_CHEMICAL		115	0.356287	1.50532	0.0275862	0.141533	1	9374	tags=36%, list=17%, signal=43%
GOBP_VIRAL_GENE_EXPRESSION	GOBP_VIRAL_GENE_EXPRESSION		196	0.470696	1.50502	0.134921	0.14162	1	14283	tags=51%, list=26%, signal=68%
GOBP_NON_CANONICAL_WNT_SIGNALING_PATHWAY	GOBP_NON_CANONICAL_WNT_SIGNALING_PATHWAY		153	0.377481	1.50425	0.0369565	0.142123	1	11559	tags=40%, list=21%, signal=50%
GOBP_REGULATION_OF_CHROMATIN_ASSEMBLY	GOBP_REGULATION_OF_CHROMATIN_ASSEMBLY		18	0.545355	1.50305	0.0670732	0.142932	1	3777	tags=39%, list=7%, signal=42%
GOMF_UBIQUITIN_LIKE_PROTEIN_TRANSFERASE_ACTIVITY	GOMF_UBIQUITIN_LIKE_PROTEIN_TRANSFERASE_ACTIVITY		443	0.345318	1.50055	0.0228216	0.144774	1	9197	tags=33%, list=17%, signal=39%
GOBP_TRNA_5_END_PROCESSING	GOBP_TRNA_5_END_PROCESSING		15	0.637411	1.49968	0.0916497	0.145037	1	5996	tags=73%, list=11%, signal=82%
GOBP_PROTEIN_NEDDYLATION	GOBP_PROTEIN_NEDDYLATION		18	0.567068	1.49948	0.0766045	0.145084	1	12602	tags=50%, list=23%, signal=65%
GOMF_MICROTUBULE_MOTOR_ACTIVITY	GOMF_MICROTUBULE_MOTOR_ACTIVITY		69	0.472229	1.49971	0.0981595	0.14518	1	6512	tags=41%, list=12%, signal=46%
GOBP_POSITIVE_REGULATION_OF_INTERFERON_BETA_PRODUCTION	GOBP_POSITIVE_REGULATION_OF_INTERFERON_BETA_PRODUCTION		33	0.475084	1.49972	0.0730689	0.145335	1	6875	tags=42%, list=12%, signal=48%
GOCC_AGGRESOME	GOCC_AGGRESOME		35	0.427465	1.49861	0.0318471	0.145607	1	8678	tags=40%, list=16%, signal=47%
GOBP_TRANSLATIONAL_TERMINATION	GOBP_TRANSLATIONAL_TERMINATION		104	0.548214	1.4977	0.107505	0.145705	1	11344	tags=51%, list=21%, signal=64%
GOBP_REGULATION_OF_NUCLEOBASE_CONTAINING_COMPOUND_TRANSPORT	GOBP_REGULATION_OF_NUCLEOBASE_CONTAINING_COMPOUND_TRANSPORT		16	0.626996	1.49775	0.078629	0.145829	1	11089	tags=75%, list=20%, signal=94%
GOBP_NUCLEOTIDE_EXCISION_REPAIR_DNA_DUPLEX_UNWINDING	GOBP_NUCLEOTIDE_EXCISION_REPAIR_DNA_DUPLEX_UNWINDING		22	0.487335	1.49725	0.0686275	0.145902	1	3320	tags=36%, list=6%, signal=39%
GOBP_RNA_PHOSPHODIESTER_BOND_HYDROLYSIS_ENDONUCLEOLYTIC	GOBP_RNA_PHOSPHODIESTER_BOND_HYDROLYSIS_ENDONUCLEOLYTIC		77	0.404897	1.49782	0.0565217	0.145938	1	7550	tags=34%, list=14%, signal=39%
GOMF_BASAL_TRANSCRIPTION_MACHINERY_BINDING	GOMF_BASAL_TRANSCRIPTION_MACHINERY_BINDING		68	0.440213	1.49788	0.0489362	0.146045	1	9773	tags=34%, list=18%, signal=41%
GOBP_MODULATION_BY_SYMBIONT_OF_HOST_CELLULAR_PROCESS	GOBP_MODULATION_BY_SYMBIONT_OF_HOST_CELLULAR_PROCESS		24	0.500986	1.49685	0.0565217	0.146063	1	1688	tags=33%, list=3%, signal=34%
GOBP_METENCEPHALON_DEVELOPMENT	GOBP_METENCEPHALON_DEVELOPMENT		101	0.393003	1.49554	0.0459519	0.147012	1	10249	tags=39%, list=19%, signal=47%
GOCC_VACUOLAR_PROTON_TRANSPORTING_V_TYPE_ATPASE_COMPLEX	GOCC_VACUOLAR_PROTON_TRANSPORTING_V_TYPE_ATPASE_COMPLEX		18	0.513138	1.49485	0.048	0.147082	1	8216	tags=50%, list=15%, signal=59%
GOBP_RIBOSOMAL_LARGE_SUBUNIT_BIOGENESIS	GOBP_RIBOSOMAL_LARGE_SUBUNIT_BIOGENESIS		72	0.535829	1.4949	0.105809	0.147203	1	9447	tags=43%, list=17%, signal=52%
GOBP_DNA_LIGATION	GOBP_DNA_LIGATION		15	0.548562	1.49495	0.0728051	0.147321	1	2349	tags=33%, list=4%, signal=35%
GOBP_DNA_METHYLATION_DEPENDENT_HETEROCHROMATIN_ASSEMBLY	GOBP_DNA_METHYLATION_DEPENDENT_HETEROCHROMATIN_ASSEMBLY		18	0.549264	1.49324	0.0755467	0.148223	1	6008	tags=50%, list=11%, signal=56%
GOBP_OVARIAN_FOLLICLE_DEVELOPMENT	GOBP_OVARIAN_FOLLICLE_DEVELOPMENT		53	0.38646	1.4916	0.0245098	0.149473	1	4413	tags=25%, list=8%, signal=27%
GOMF_HISTONE_METHYLTRANSFERASE_ACTIVITY_H3_K4_SPECIFIC	GOMF_HISTONE_METHYLTRANSFERASE_ACTIVITY_H3_K4_SPECIFIC		16	0.59401	1.49094	0.106029	0.149887	1	12868	tags=69%, list=23%, signal=90%
GOBP_ESTABLISHMENT_OF_CELL_POLARITY	GOBP_ESTABLISHMENT_OF_CELL_POLARITY		136	0.379058	1.49027	0.0662393	0.150136	1	6035	tags=32%, list=11%, signal=36%
GOBP_POSITIVE_REGULATION_OF_UBIQUITIN_DEPENDENT_PROTEIN_CATABOLIC_PROCESS	GOBP_POSITIVE_REGULATION_OF_UBIQUITIN_DEPENDENT_PROTEIN_CATABOLIC_PROCESS		104	0.349968	1.49004	0.0215517	0.150175	1	9846	tags=39%, list=18%, signal=48%
GOBP_POSITIVE_REGULATION_OF_MRNA_SPLICING_VIA_SPLICEOSOME	GOBP_POSITIVE_REGULATION_OF_MRNA_SPLICING_VIA_SPLICEOSOME		23	0.5189	1.49035	0.08159	0.150211	1	10980	tags=35%, list=20%, signal=43%
GOBP_POSITIVE_REGULATION_OF_INTRACELLULAR_TRANSPORT	GOBP_POSITIVE_REGULATION_OF_INTRACELLULAR_TRANSPORT		217	0.343593	1.48974	0.0357895	0.15026	1	10002	tags=39%, list=18%, signal=47%
GOBP_REGULATION_OF_CYCLIN_DEPENDENT_PROTEIN_KINASE_ACTIVITY	GOBP_REGULATION_OF_CYCLIN_DEPENDENT_PROTEIN_KINASE_ACTIVITY		102	0.394493	1.48924	0.0683371	0.150561	1	7610	tags=34%, list=14%, signal=40%
GOMF_PEPTIDE_TRANSMEMBRANE_TRANSPORTER_ACTIVITY	GOMF_PEPTIDE_TRANSMEMBRANE_TRANSPORTER_ACTIVITY		35	0.441761	1.48787	0.0543933	0.150563	1	2198	tags=29%, list=4%, signal=30%
GOBP_NADPH_REGENERATION	GOBP_NADPH_REGENERATION		18	0.566966	1.48806	0.076087	0.150566	1	15788	tags=61%, list=29%, signal=86%
GOBP_PROTEIN_EXIT_FROM_ENDOPLASMIC_RETICULUM	GOBP_PROTEIN_EXIT_FROM_ENDOPLASMIC_RETICULUM		47	0.43662	1.48815	0.0604839	0.150648	1	5080	tags=32%, list=9%, signal=35%
GOCC_CHAPERONE_COMPLEX	GOCC_CHAPERONE_COMPLEX		28	0.517235	1.48697	0.0851485	0.150676	1	11076	tags=57%, list=20%, signal=71%
GOCC_INTERCELLULAR_BRIDGE	GOCC_INTERCELLULAR_BRIDGE		74	0.408264	1.48822	0.0551876	0.150748	1	5519	tags=35%, list=10%, signal=39%
GOBP_REGULATION_OF_KERATINOCYTE_DIFFERENTIATION	GOBP_REGULATION_OF_KERATINOCYTE_DIFFERENTIATION		39	0.428692	1.48707	0.0485651	0.15076	1	10402	tags=38%, list=19%, signal=47%
GOMF_RNA_POLYMERASE_CORE_ENZYME_BINDING	GOMF_RNA_POLYMERASE_CORE_ENZYME_BINDING		56	0.445028	1.48836	0.062753	0.150816	1	6080	tags=25%, list=11%, signal=28%
GOBP_POSITIVE_REGULATION_OF_TELOMERASE_RNA_LOCALIZATION_TO_CAJAL_BODY	GOBP_POSITIVE_REGULATION_OF_TELOMERASE_RNA_LOCALIZATION_TO_CAJAL_BODY		15	0.674451	1.48731	0.0975104	0.150894	1	5123	tags=47%, list=9%, signal=51%
GOBP_REGULATION_OF_ARP2_3_COMPLEX_MEDIATED_ACTIN_NUCLEATION	GOBP_REGULATION_OF_ARP2_3_COMPLEX_MEDIATED_ACTIN_NUCLEATION		20	0.484508	1.48711	0.0508475	0.150898	1	5916	tags=40%, list=11%, signal=45%
GOBP_POSITIVE_REGULATION_OF_CANONICAL_WNT_SIGNALING_PATHWAY	GOBP_POSITIVE_REGULATION_OF_CANONICAL_WNT_SIGNALING_PATHWAY		146	0.370712	1.48841	0.0355556	0.150941	1	7162	tags=30%, list=13%, signal=35%
GOMF_PROTEIN_SERINE_THREONINE_KINASE_ACTIVATOR_ACTIVITY	GOMF_PROTEIN_SERINE_THREONINE_KINASE_ACTIVATOR_ACTIVITY		39	0.451372	1.48847	0.0634573	0.15106	1	5130	tags=33%, list=9%, signal=37%
GOMF_4_IRON_4_SULFUR_CLUSTER_BINDING	GOMF_4_IRON_4_SULFUR_CLUSTER_BINDING		42	0.458037	1.48629	0.0776892	0.151083	1	4707	tags=31%, list=9%, signal=34%
GOMF_3_5_DNA_HELICASE_ACTIVITY	GOMF_3_5_DNA_HELICASE_ACTIVITY		17	0.612136	1.48455	0.11499	0.152382	1	6080	tags=59%, list=11%, signal=66%
GOBP_INCLUSION_BODY_ASSEMBLY	GOBP_INCLUSION_BODY_ASSEMBLY		23	0.503457	1.48342	0.0587002	0.152875	1	11583	tags=57%, list=21%, signal=71%
GOBP_ENDOSOME_TO_LYSOSOME_TRANSPORT	GOBP_ENDOSOME_TO_LYSOSOME_TRANSPORT		53	0.409558	1.48346	0.0465587	0.152997	1	10929	tags=43%, list=20%, signal=54%
GOMF_NUCLEOTIDE_TRANSMEMBRANE_TRANSPORTER_ACTIVITY	GOMF_NUCLEOTIDE_TRANSMEMBRANE_TRANSPORTER_ACTIVITY		25	0.475898	1.48364	0.0550847	0.153002	1	16209	tags=52%, list=29%, signal=74%
GOBP_SUBSTANTIA_NIGRA_DEVELOPMENT	GOBP_SUBSTANTIA_NIGRA_DEVELOPMENT		42	0.446623	1.48291	0.0630631	0.153141	1	9823	tags=40%, list=18%, signal=49%
GOBP_REGULATION_OF_CARBOHYDRATE_BIOSYNTHETIC_PROCESS	GOBP_REGULATION_OF_CARBOHYDRATE_BIOSYNTHETIC_PROCESS		96	0.358705	1.48192	0.0207852	0.153476	1	9609	tags=35%, list=17%, signal=43%
GOMF_PROTEIN_HETERODIMERIZATION_ACTIVITY	GOMF_PROTEIN_HETERODIMERIZATION_ACTIVITY		239	0.331647	1.48223	0.0226757	0.15354	1	9383	tags=31%, list=17%, signal=38%
GOBP_REGULATION_OF_PROTEIN_TARGETING_TO_MITOCHONDRION	GOBP_REGULATION_OF_PROTEIN_TARGETING_TO_MITOCHONDRION		44	0.393414	1.48198	0.0349345	0.153596	1	5992	tags=34%, list=11%, signal=38%
GOBP_MISMATCH_REPAIR	GOBP_MISMATCH_REPAIR		38	0.491301	1.48155	0.0913044	0.153635	1	4736	tags=37%, list=9%, signal=40%
GOBP_INTRINSIC_APOPTOTIC_SIGNALING_PATHWAY	GOBP_INTRINSIC_APOPTOTIC_SIGNALING_PATHWAY		277	0.328051	1.48047	0.0221729	0.154387	1	10998	tags=38%, list=20%, signal=47%
GOBP_REGULATION_OF_PROTEIN_DEPHOSPHORYLATION	GOBP_REGULATION_OF_PROTEIN_DEPHOSPHORYLATION		142	0.349129	1.47931	0.0264317	0.155033	1	11768	tags=39%, list=21%, signal=50%
GOBP_HISTONE_H3_K4_METHYLATION	GOBP_HISTONE_H3_K4_METHYLATION		52	0.477694	1.47939	0.0879828	0.155137	1	5616	tags=35%, list=10%, signal=38%
GOBP_MULTIVESICULAR_BODY_ORGANIZATION	GOBP_MULTIVESICULAR_BODY_ORGANIZATION		31	0.487567	1.47752	0.0841487	0.156233	1	10914	tags=48%, list=20%, signal=60%
GOMF_SYNTAXIN_BINDING	GOMF_SYNTAXIN_BINDING		77	0.382144	1.47764	0.0426009	0.15629	1	10564	tags=38%, list=19%, signal=46%
GOBP_NEGATIVE_REGULATION_OF_PROTEOLYSIS_INVOLVED_IN_CELLULAR_PROTEIN_CATABOLIC_PROCESS	GOBP_NEGATIVE_REGULATION_OF_PROTEOLYSIS_INVOLVED_IN_CELLULAR_PROTEIN_CATABOLIC_PROCESS		62	0.380006	1.47591	0.0399202	0.156478	1	10862	tags=42%, list=20%, signal=52%
GOBP_REGULATION_OF_PHOSPHOPROTEIN_PHOSPHATASE_ACTIVITY	GOBP_REGULATION_OF_PHOSPHOPROTEIN_PHOSPHATASE_ACTIVITY		119	0.349997	1.47602	0.0376106	0.156537	1	10474	tags=36%, list=19%, signal=44%
GOMF_MRNA_3_UTR_AU_RICH_REGION_BINDING	GOMF_MRNA_3_UTR_AU_RICH_REGION_BINDING		24	0.513398	1.4766	0.0726496	0.156587	1	7854	tags=33%, list=14%, signal=39%
GOBP_PROTEIN_IMPORT_INTO_MITOCHONDRIAL_MATRIX	GOBP_PROTEIN_IMPORT_INTO_MITOCHONDRIAL_MATRIX		20	0.56534	1.47638	0.114458	0.156589	1	15684	tags=75%, list=28%, signal=105%
GOBP_POSITIVE_REGULATION_OF_PROTEIN_MODIFICATION_BY_SMALL_PROTEIN_CONJUGATION_OR_REMOVAL	GOBP_POSITIVE_REGULATION_OF_PROTEIN_MODIFICATION_BY_SMALL_PROTEIN_CONJUGATION_OR_REMOVAL		134	0.371474	1.47695	0.0446429	0.156599	1	6787	tags=33%, list=12%, signal=37%
GOBP_POSITIVE_REGULATION_OF_PROTEASOMAL_UBIQUITIN_DEPENDENT_PROTEIN_CATABOLIC_PROCESS	GOBP_POSITIVE_REGULATION_OF_PROTEASOMAL_UBIQUITIN_DEPENDENT_PROTEIN_CATABOLIC_PROCESS		88	0.356831	1.47612	0.0336134	0.156614	1	9846	tags=39%, list=18%, signal=47%
GOCC_MICROTUBULE_ASSOCIATED_COMPLEX	GOCC_MICROTUBULE_ASSOCIATED_COMPLEX		154	0.388797	1.47669	0.0618557	0.156684	1	6512	tags=30%, list=12%, signal=34%
GOCC_OUTER_MEMBRANE	GOCC_OUTER_MEMBRANE		214	0.330878	1.47392	0.021692	0.15784	1	7801	tags=29%, list=14%, signal=34%
GOBP_MIDDLE_EAR_MORPHOGENESIS	GOBP_MIDDLE_EAR_MORPHOGENESIS		17	0.505814	1.47412	0.0860215	0.157853	1	1775	tags=24%, list=3%, signal=24%
GOBP_RIBOSOME_ASSEMBLY	GOBP_RIBOSOME_ASSEMBLY		64	0.509149	1.47337	0.124224	0.158148	1	7753	tags=39%, list=14%, signal=45%
GOBP_ANTEROGRADE_AXONAL_TRANSPORT	GOBP_ANTEROGRADE_AXONAL_TRANSPORT		47	0.423113	1.47281	0.0542798	0.158312	1	6512	tags=36%, list=12%, signal=41%
GOBP_PROTEIN_QUALITY_CONTROL_FOR_MISFOLDED_OR_INCOMPLETELY_SYNTHESIZED_PROTEINS	GOBP_PROTEIN_QUALITY_CONTROL_FOR_MISFOLDED_OR_INCOMPLETELY_SYNTHESIZED_PROTEINS		28	0.468754	1.47288	0.0704501	0.158417	1	8108	tags=50%, list=15%, signal=59%
GOBP_AXO_DENDRITIC_TRANSPORT	GOBP_AXO_DENDRITIC_TRANSPORT		69	0.409075	1.47183	0.0676533	0.158527	1	7080	tags=36%, list=13%, signal=42%
GOBP_POSITIVE_REGULATION_OF_PROTEIN_DEACETYLATION	GOBP_POSITIVE_REGULATION_OF_PROTEIN_DEACETYLATION		22	0.479763	1.47144	0.0488798	0.158529	1	8086	tags=41%, list=15%, signal=48%
GOBP_NEGATIVE_REGULATION_OF_UBIQUITIN_DEPENDENT_PROTEIN_CATABOLIC_PROCESS	GOBP_NEGATIVE_REGULATION_OF_UBIQUITIN_DEPENDENT_PROTEIN_CATABOLIC_PROCESS		48	0.404942	1.47161	0.0542169	0.158538	1	10862	tags=44%, list=20%, signal=54%
GOMF_N_METHYLTRANSFERASE_ACTIVITY	GOMF_N_METHYLTRANSFERASE_ACTIVITY		94	0.404769	1.47122	0.0792683	0.158553	1	5984	tags=33%, list=11%, signal=37%
GOMF_ENDODEOXYRIBONUCLEASE_ACTIVITY_PRODUCING_5_PHOSPHOMONOESTERS	GOMF_ENDODEOXYRIBONUCLEASE_ACTIVITY_PRODUCING_5_PHOSPHOMONOESTERS		17	0.54284	1.47186	0.0916335	0.158659	1	9515	tags=59%, list=17%, signal=71%
GOMF_PROTEIN_TYROSINE_SERINE_THREONINE_PHOSPHATASE_ACTIVITY	GOMF_PROTEIN_TYROSINE_SERINE_THREONINE_PHOSPHATASE_ACTIVITY		43	0.392759	1.47194	0.0429185	0.158736	1	9508	tags=40%, list=17%, signal=48%
GOBP_NLS_BEARING_PROTEIN_IMPORT_INTO_NUCLEUS	GOBP_NLS_BEARING_PROTEIN_IMPORT_INTO_NUCLEUS		20	0.574914	1.472	0.0918803	0.158856	1	6360	tags=45%, list=12%, signal=51%
GOBP_POSITIVE_REGULATION_OF_INTRACELLULAR_PROTEIN_TRANSPORT	GOBP_POSITIVE_REGULATION_OF_INTRACELLULAR_PROTEIN_TRANSPORT		178	0.344064	1.46957	0.0323276	0.1598	1	9363	tags=37%, list=17%, signal=44%
GOBP_NEGATIVE_REGULATION_OF_CANONICAL_WNT_SIGNALING_PATHWAY	GOBP_NEGATIVE_REGULATION_OF_CANONICAL_WNT_SIGNALING_PATHWAY		176	0.364966	1.4691	0.0450237	0.160055	1	8347	tags=33%, list=15%, signal=39%
GOBP_ARP2_3_COMPLEX_MEDIATED_ACTIN_NUCLEATION	GOBP_ARP2_3_COMPLEX_MEDIATED_ACTIN_NUCLEATION		38	0.423381	1.46824	0.0497836	0.160684	1	5916	tags=37%, list=11%, signal=41%
GOCC_SCF_UBIQUITIN_LIGASE_COMPLEX	GOCC_SCF_UBIQUITIN_LIGASE_COMPLEX		62	0.376998	1.46769	0.0483871	0.160832	1	6105	tags=29%, list=11%, signal=33%
GOCC_GOLGI_ASSOCIATED_VESICLE	GOCC_GOLGI_ASSOCIATED_VESICLE		91	0.378419	1.46778	0.0541126	0.160909	1	6640	tags=31%, list=12%, signal=35%
GOBP_POSITIVE_REGULATION_OF_MRNA_METABOLIC_PROCESS	GOBP_POSITIVE_REGULATION_OF_MRNA_METABOLIC_PROCESS		84	0.422585	1.46736	0.0814664	0.160959	1	3538	tags=21%, list=6%, signal=23%
GOCC_ENDOPLASMIC_RETICULUM_PROTEIN_CONTAINING_COMPLEX	GOCC_ENDOPLASMIC_RETICULUM_PROTEIN_CONTAINING_COMPLEX		125	0.418696	1.46658	0.0856031	0.161435	1	10606	tags=43%, list=19%, signal=53%
GOBP_CEREBRAL_CORTEX_NEURON_DIFFERENTIATION	GOBP_CEREBRAL_CORTEX_NEURON_DIFFERENTIATION		20	0.504552	1.46546	0.0837104	0.161589	1	8340	tags=40%, list=15%, signal=47%
GOBP_NEGATIVE_REGULATION_OF_REPRODUCTIVE_PROCESS	GOBP_NEGATIVE_REGULATION_OF_REPRODUCTIVE_PROCESS		57	0.387189	1.46563	0.029484	0.161591	1	6906	tags=28%, list=12%, signal=32%
GOBP_PEPTIDYL_SERINE_MODIFICATION	GOBP_PEPTIDYL_SERINE_MODIFICATION		330	0.339319	1.46614	0.0542299	0.161643	1	9644	tags=32%, list=17%, signal=39%
GOBP_PYRIMIDINE_RIBONUCLEOSIDE_TRIPHOSPHATE_BIOSYNTHETIC_PROCESS	GOBP_PYRIMIDINE_RIBONUCLEOSIDE_TRIPHOSPHATE_BIOSYNTHETIC_PROCESS		15	0.563095	1.46576	0.0845361	0.161647	1	6423	tags=60%, list=12%, signal=68%
GOBP_POSITIVE_REGULATION_OF_HISTONE_H3_K4_METHYLATION	GOBP_POSITIVE_REGULATION_OF_HISTONE_H3_K4_METHYLATION		18	0.541141	1.46513	0.0780591	0.161677	1	5616	tags=39%, list=10%, signal=43%
GOMF_SNARE_BINDING	GOMF_SNARE_BINDING		113	0.360314	1.46578	0.0432802	0.161795	1	10564	tags=35%, list=19%, signal=44%
GOBP_ESTABLISHMENT_OF_PROTEIN_LOCALIZATION_TO_MEMBRANE	GOBP_ESTABLISHMENT_OF_PROTEIN_LOCALIZATION_TO_MEMBRANE		347	0.355731	1.46414	0.0958904	0.162322	1	11995	tags=40%, list=22%, signal=51%
GOBP_SPERMATID_NUCLEUS_DIFFERENTIATION	GOBP_SPERMATID_NUCLEUS_DIFFERENTIATION		17	0.53122	1.46364	0.0916844	0.162433	1	9995	tags=53%, list=18%, signal=65%
GOMF_NUCLEASE_ACTIVITY	GOMF_NUCLEASE_ACTIVITY		199	0.361879	1.46378	0.0672269	0.162482	1	7642	tags=31%, list=14%, signal=35%
GOBP_ESTABLISHMENT_OR_MAINTENANCE_OF_CELL_POLARITY	GOBP_ESTABLISHMENT_OR_MAINTENANCE_OF_CELL_POLARITY		211	0.354179	1.46279	0.0669546	0.163035	1	6035	tags=29%, list=11%, signal=32%
GOBP_AMYLOID_PRECURSOR_PROTEIN_CATABOLIC_PROCESS	GOBP_AMYLOID_PRECURSOR_PROTEIN_CATABOLIC_PROCESS		63	0.358634	1.46206	0.0327869	0.163365	1	4661	tags=25%, list=8%, signal=28%
GOBP_PRE_MIRNA_PROCESSING	GOBP_PRE_MIRNA_PROCESSING		15	0.585556	1.46207	0.109091	0.163514	1	8331	tags=47%, list=15%, signal=55%
GOBP_CALCIUM_ION_REGULATED_EXOCYTOSIS_OF_NEUROTRANSMITTER	GOBP_CALCIUM_ION_REGULATED_EXOCYTOSIS_OF_NEUROTRANSMITTER		17	0.499028	1.46066	0.0634573	0.16427	1	11581	tags=59%, list=21%, signal=74%
GOCC_POSTSYNAPTIC_CYTOSOL	GOCC_POSTSYNAPTIC_CYTOSOL		16	0.562517	1.46071	0.0919037	0.164401	1	14349	tags=63%, list=26%, signal=84%
GOBP_POSITIVE_REGULATION_OF_CREB_TRANSCRIPTION_FACTOR_ACTIVITY	GOBP_POSITIVE_REGULATION_OF_CREB_TRANSCRIPTION_FACTOR_ACTIVITY		20	0.49035	1.46008	0.0665236	0.164464	1	9319	tags=40%, list=17%, signal=48%
GOBP_ENDOSOMAL_TRANSPORT	GOBP_ENDOSOMAL_TRANSPORT		239	0.345755	1.46019	0.0539419	0.164523	1	7449	tags=30%, list=13%, signal=35%
GOBP_CELL_DEATH_IN_RESPONSE_TO_OXIDATIVE_STRESS	GOBP_CELL_DEATH_IN_RESPONSE_TO_OXIDATIVE_STRESS		79	0.360403	1.45899	0.0244499	0.164963	1	10340	tags=39%, list=19%, signal=48%
GOBP_REGULATION_OF_KETONE_BIOSYNTHETIC_PROCESS	GOBP_REGULATION_OF_KETONE_BIOSYNTHETIC_PROCESS		17	0.488725	1.45926	0.0595483	0.165039	1	12248	tags=47%, list=22%, signal=60%
GOMF_EXONUCLEASE_ACTIVITY_ACTIVE_WITH_EITHER_RIBO_OR_DEOXYRIBONUCLEIC_ACIDS_AND_PRODUCING_5_PHOSPHOMONOESTERS	GOMF_EXONUCLEASE_ACTIVITY_ACTIVE_WITH_EITHER_RIBO_OR_DEOXYRIBONUCLEIC_ACIDS_AND_PRODUCING_5_PHOSPHOMONOESTERS		57	0.437354	1.45906	0.0828026	0.165061	1	3042	tags=26%, list=6%, signal=28%
GOBP_INTRINSIC_APOPTOTIC_SIGNALING_PATHWAY_IN_RESPONSE_TO_OXIDATIVE_STRESS	GOBP_INTRINSIC_APOPTOTIC_SIGNALING_PATHWAY_IN_RESPONSE_TO_OXIDATIVE_STRESS		44	0.412238	1.4585	0.0442478	0.165203	1	11768	tags=50%, list=21%, signal=63%
GOBP_MEMBRANE_FISSION	GOBP_MEMBRANE_FISSION		15	0.560585	1.45703	0.0899123	0.165655	1	5456	tags=47%, list=10%, signal=52%
GOBP_MATURATION_OF_LSU_RRNA	GOBP_MATURATION_OF_LSU_RRNA		28	0.561616	1.45682	0.117043	0.165672	1	9447	tags=50%, list=17%, signal=60%
GOBP_REGULATION_OF_CELLULAR_PROTEIN_CATABOLIC_PROCESS	GOBP_REGULATION_OF_CELLULAR_PROTEIN_CATABOLIC_PROCESS		248	0.316699	1.4574	0.023913	0.165685	1	9846	tags=34%, list=18%, signal=42%
GOBP_ORGANELLE_FUSION	GOBP_ORGANELLE_FUSION		143	0.351146	1.45748	0.0397351	0.165794	1	10641	tags=40%, list=19%, signal=49%
GOBP_RNA_PHOSPHODIESTER_BOND_HYDROLYSIS	GOBP_RNA_PHOSPHODIESTER_BOND_HYDROLYSIS		153	0.37153	1.45704	0.07173	0.16582	1	4505	tags=25%, list=8%, signal=27%
GOBP_TOXIN_TRANSPORT	GOBP_TOXIN_TRANSPORT		39	0.404826	1.45754	0.0665236	0.165919	1	6407	tags=33%, list=12%, signal=38%
GOBP_SOMATIC_RECOMBINATION_OF_IMMUNOGLOBULIN_GENE_SEGMENTS	GOBP_SOMATIC_RECOMBINATION_OF_IMMUNOGLOBULIN_GENE_SEGMENTS		54	0.425861	1.45609	0.0922747	0.166203	1	4736	tags=35%, list=9%, signal=38%
GOBP_VIRAL_LIFE_CYCLE	GOBP_VIRAL_LIFE_CYCLE		344	0.332061	1.45461	0.0443038	0.167165	1	9474	tags=34%, list=17%, signal=40%
GOBP_CELLULAR_RESPONSE_TO_CHEMICAL_STRESS	GOBP_CELLULAR_RESPONSE_TO_CHEMICAL_STRESS		335	0.315556	1.4547	0.0212264	0.167247	1	8678	tags=30%, list=16%, signal=35%
GOBP_NUCLEOSIDE_TRIPHOSPHATE_METABOLIC_PROCESS	GOBP_NUCLEOSIDE_TRIPHOSPHATE_METABOLIC_PROCESS		105	0.38684	1.45374	0.0939457	0.167678	1	7109	tags=34%, list=13%, signal=39%
GOBP_HISTONE_MRNA_METABOLIC_PROCESS	GOBP_HISTONE_MRNA_METABOLIC_PROCESS		24	0.534282	1.45391	0.123967	0.167684	1	9569	tags=54%, list=17%, signal=65%
GOBP_CELLULAR_RESPONSE_TO_ESTRADIOL_STIMULUS	GOBP_CELLULAR_RESPONSE_TO_ESTRADIOL_STIMULUS		35	0.447256	1.45258	0.0602151	0.168514	1	7808	tags=37%, list=14%, signal=43%
GOBP_REGULATION_OF_AUTOPHAGY	GOBP_REGULATION_OF_AUTOPHAGY		325	0.324463	1.4523	0.0426439	0.168568	1	9705	tags=33%, list=18%, signal=40%
GOBP_NUCLEAR_TRANSCRIBED_MRNA_CATABOLIC_PROCESS	GOBP_NUCLEAR_TRANSCRIBED_MRNA_CATABOLIC_PROCESS		208	0.425209	1.45198	0.139165	0.168662	1	10357	tags=37%, list=19%, signal=45%
GOBP_TOR_SIGNALING	GOBP_TOR_SIGNALING		118	0.349392	1.4506	0.0649895	0.169239	1	11087	tags=36%, list=20%, signal=44%
GOBP_PROTEIN_TARGETING_TO_MITOCHONDRION	GOBP_PROTEIN_TARGETING_TO_MITOCHONDRION		100	0.389326	1.4504	0.0847108	0.169254	1	12677	tags=46%, list=23%, signal=60%
GOBP_NEGATIVE_REGULATION_OF_MACROAUTOPHAGY	GOBP_NEGATIVE_REGULATION_OF_MACROAUTOPHAGY		35	0.437431	1.45069	0.0880503	0.169324	1	10556	tags=40%, list=19%, signal=49%
GOMF_PROTEIN_SERINE_THREONINE_TYROSINE_KINASE_ACTIVITY	GOMF_PROTEIN_SERINE_THREONINE_TYROSINE_KINASE_ACTIVITY		44	0.398353	1.45084	0.0536779	0.169371	1	4609	tags=34%, list=8%, signal=37%
GOBP_CORTICAL_CYTOSKELETON_ORGANIZATION	GOBP_CORTICAL_CYTOSKELETON_ORGANIZATION		58	0.4102	1.451	0.0668104	0.169382	1	8017	tags=33%, list=15%, signal=38%
GOBP_REGULATION_OF_PROTEIN_CATABOLIC_PROCESS	GOBP_REGULATION_OF_PROTEIN_CATABOLIC_PROCESS		379	0.306123	1.44965	0.0286344	0.169592	1	9602	tags=32%, list=17%, signal=38%
GOBP_POSITIVE_REGULATION_OF_ISOTYPE_SWITCHING	GOBP_POSITIVE_REGULATION_OF_ISOTYPE_SWITCHING		26	0.465698	1.44969	0.0895833	0.169725	1	5984	tags=38%, list=11%, signal=43%
GOBP_CELLULAR_COMPONENT_DISASSEMBLY_INVOLVED_IN_EXECUTION_PHASE_OF_APOPTOSIS	GOBP_CELLULAR_COMPONENT_DISASSEMBLY_INVOLVED_IN_EXECUTION_PHASE_OF_APOPTOSIS		33	0.442953	1.44925	0.0649895	0.1698	1	4433	tags=33%, list=8%, signal=36%
GOBP_EPHRIN_RECEPTOR_SIGNALING_PATHWAY	GOBP_EPHRIN_RECEPTOR_SIGNALING_PATHWAY		86	0.403263	1.44838	0.0724947	0.169934	1	7402	tags=33%, list=13%, signal=38%
GOCC_PROTON_TRANSPORTING_TWO_SECTOR_ATPASE_COMPLEX_CATALYTIC_DOMAIN	GOCC_PROTON_TRANSPORTING_TWO_SECTOR_ATPASE_COMPLEX_CATALYTIC_DOMAIN		18	0.541867	1.44848	0.0872093	0.170011	1	7109	tags=44%, list=13%, signal=51%
GOBP_CONVERGENT_EXTENSION	GOBP_CONVERGENT_EXTENSION		16	0.515567	1.44849	0.0871369	0.170171	1	9904	tags=44%, list=18%, signal=53%
GOMF_DNA_BINDING_TRANSCRIPTION_REPRESSOR_ACTIVITY	GOMF_DNA_BINDING_TRANSCRIPTION_REPRESSOR_ACTIVITY		306	0.357478	1.44864	0.0686695	0.170184	1	9170	tags=33%, list=17%, signal=39%
GOBP_POSITIVE_REGULATION_OF_CELLULAR_PROTEIN_LOCALIZATION	GOBP_POSITIVE_REGULATION_OF_CELLULAR_PROTEIN_LOCALIZATION		293	0.332937	1.44749	0.0567686	0.170446	1	9720	tags=34%, list=18%, signal=41%
GOBP_REGULATION_OF_NOTCH_SIGNALING_PATHWAY	GOBP_REGULATION_OF_NOTCH_SIGNALING_PATHWAY		104	0.372205	1.44762	0.0630435	0.170496	1	9579	tags=34%, list=17%, signal=41%
GOBP_GLUTAMINE_METABOLIC_PROCESS	GOBP_GLUTAMINE_METABOLIC_PROCESS		22	0.489021	1.44694	0.0806794	0.170743	1	7707	tags=36%, list=14%, signal=42%
GOBP_POSITIVE_REGULATION_OF_HISTONE_DEACETYLATION	GOBP_POSITIVE_REGULATION_OF_HISTONE_DEACETYLATION		17	0.515047	1.44556	0.0907258	0.171367	1	8086	tags=41%, list=15%, signal=48%
GOBP_NEURON_APOPTOTIC_PROCESS	GOBP_NEURON_APOPTOTIC_PROCESS		229	0.328975	1.44591	0.0352113	0.171388	1	8475	tags=30%, list=15%, signal=35%
GOMF_KINESIN_BINDING	GOMF_KINESIN_BINDING		38	0.447157	1.4457	0.0936864	0.17142	1	10088	tags=45%, list=18%, signal=55%
GOCC_MITOCHONDRIAL_PROTEIN_CONTAINING_COMPLEX	GOCC_MITOCHONDRIAL_PROTEIN_CONTAINING_COMPLEX		262	0.484458	1.446	0.171206	0.171471	1	11344	tags=45%, list=21%, signal=56%
GOMF_C2H2_ZINC_FINGER_DOMAIN_BINDING	GOMF_C2H2_ZINC_FINGER_DOMAIN_BINDING		15	0.504459	1.44382	0.0805785	0.171501	1	4126	tags=33%, list=7%, signal=36%
GOMF_TRANSITION_METAL_ION_TRANSMEMBRANE_TRANSPORTER_ACTIVITY	GOMF_TRANSITION_METAL_ION_TRANSMEMBRANE_TRANSPORTER_ACTIVITY		37	0.409135	1.44445	0.0487805	0.171537	1	1259	tags=19%, list=2%, signal=19%
GOBP_MONOSACCHARIDE_CATABOLIC_PROCESS	GOBP_MONOSACCHARIDE_CATABOLIC_PROCESS		62	0.408296	1.44514	0.0606742	0.171569	1	8302	tags=34%, list=15%, signal=40%
GOBP_NEGATIVE_REGULATION_OF_PROTEIN_TYROSINE_KINASE_ACTIVITY	GOBP_NEGATIVE_REGULATION_OF_PROTEIN_TYROSINE_KINASE_ACTIVITY		29	0.415336	1.44424	0.0592885	0.171578	1	13201	tags=45%, list=24%, signal=59%
GOBP_POSITIVE_REGULATION_OF_WNT_SIGNALING_PATHWAY	GOBP_POSITIVE_REGULATION_OF_WNT_SIGNALING_PATHWAY		177	0.350702	1.44488	0.0568928	0.171613	1	7197	tags=30%, list=13%, signal=34%
GOBP_VESICLE_TARGETING	GOBP_VESICLE_TARGETING		93	0.381667	1.44386	0.0747253	0.171645	1	6200	tags=31%, list=11%, signal=35%
GOBP_HISTONE_H3_K36_METHYLATION	GOBP_HISTONE_H3_K36_METHYLATION		15	0.587316	1.44447	0.0965092	0.171697	1	9386	tags=53%, list=17%, signal=64%
GOBP_REGULATION_OF_EXECUTION_PHASE_OF_APOPTOSIS	GOBP_REGULATION_OF_EXECUTION_PHASE_OF_APOPTOSIS		29	0.462924	1.44461	0.0599572	0.171701	1	12987	tags=45%, list=23%, signal=59%
GOBP_POSITIVE_REGULATION_OF_MEIOTIC_CELL_CYCLE	GOBP_POSITIVE_REGULATION_OF_MEIOTIC_CELL_CYCLE		22	0.494599	1.44391	0.0683371	0.171762	1	9764	tags=45%, list=18%, signal=55%
GOCC_EXON_EXON_JUNCTION_COMPLEX	GOCC_EXON_EXON_JUNCTION_COMPLEX		20	0.518938	1.44288	0.0992063	0.172217	1	16505	tags=75%, list=30%, signal=107%
GOBP_HISTONE_H2A_UBIQUITINATION	GOBP_HISTONE_H2A_UBIQUITINATION		26	0.490098	1.44232	0.0855397	0.172581	1	12843	tags=65%, list=23%, signal=85%
GOMF_ENDORIBONUCLEASE_ACTIVITY	GOMF_ENDORIBONUCLEASE_ACTIVITY		61	0.387458	1.44158	0.0691145	0.172618	1	8875	tags=36%, list=16%, signal=43%
GOBP_PROTEIN_INSERTION_INTO_MEMBRANE	GOBP_PROTEIN_INSERTION_INTO_MEMBRANE		75	0.410414	1.4417	0.0759754	0.172671	1	11559	tags=47%, list=21%, signal=59%
GOBP_REGULATION_OF_EXOSOMAL_SECRETION	GOBP_REGULATION_OF_EXOSOMAL_SECRETION		16	0.506948	1.44207	0.0747475	0.172675	1	12214	tags=50%, list=22%, signal=64%
GOBP_PROTEIN_LOCALIZATION_TO_NUCLEUS	GOBP_PROTEIN_LOCALIZATION_TO_NUCLEUS		274	0.352195	1.44178	0.0545851	0.172756	1	7138	tags=31%, list=13%, signal=35%
GOBP_PROTEIN_FOLDING	GOBP_PROTEIN_FOLDING		230	0.359131	1.44099	0.0748441	0.172796	1	12770	tags=43%, list=23%, signal=56%
GOBP_P_BODY_ASSEMBLY	GOBP_P_BODY_ASSEMBLY		21	0.502853	1.44115	0.0970297	0.17281	1	8379	tags=43%, list=15%, signal=50%
GOBP_RIBOSOMAL_SMALL_SUBUNIT_ASSEMBLY	GOBP_RIBOSOMAL_SMALL_SUBUNIT_ASSEMBLY		21	0.57937	1.44068	0.14	0.172894	1	7753	tags=52%, list=14%, signal=61%
GOBP_NEURONAL_STEM_CELL_POPULATION_MAINTENANCE	GOBP_NEURONAL_STEM_CELL_POPULATION_MAINTENANCE		19	0.524357	1.43976	0.107368	0.173374	1	13939	tags=53%, list=25%, signal=70%
GOBP_CELLULAR_SENESCENCE	GOBP_CELLULAR_SENESCENCE		71	0.394348	1.43953	0.0938865	0.17341	1	6803	tags=28%, list=12%, signal=32%
GOBP_GLYCOSYL_COMPOUND_BIOSYNTHETIC_PROCESS	GOBP_GLYCOSYL_COMPOUND_BIOSYNTHETIC_PROCESS		42	0.432987	1.43981	0.0824524	0.1735	1	4672	tags=36%, list=8%, signal=39%
GOBP_REGULATION_OF_DNA_BINDING	GOBP_REGULATION_OF_DNA_BINDING		115	0.358139	1.43902	0.06	0.173544	1	9958	tags=34%, list=18%, signal=41%
GOBP_POSTSYNAPTIC_SIGNAL_TRANSDUCTION	GOBP_POSTSYNAPTIC_SIGNAL_TRANSDUCTION		34	0.435589	1.43907	0.0640177	0.173649	1	8190	tags=41%, list=15%, signal=48%
GOBP_POSITIVE_REGULATION_OF_EXOCYTOSIS	GOBP_POSITIVE_REGULATION_OF_EXOCYTOSIS		85	0.356505	1.43737	0.0462185	0.17488	1	6988	tags=32%, list=13%, signal=36%
GOBP_ANTERIOR_POSTERIOR_AXIS_SPECIFICATION	GOBP_ANTERIOR_POSTERIOR_AXIS_SPECIFICATION		48	0.397233	1.43708	0.0576497	0.174988	1	5720	tags=25%, list=10%, signal=28%
GOBP_PYRIMIDINE_RIBONUCLEOTIDE_METABOLIC_PROCESS	GOBP_PYRIMIDINE_RIBONUCLEOTIDE_METABOLIC_PROCESS		29	0.438282	1.43609	0.0663812	0.17526	1	4672	tags=41%, list=8%, signal=45%
GOBP_GLANDULAR_EPITHELIAL_CELL_DIFFERENTIATION	GOBP_GLANDULAR_EPITHELIAL_CELL_DIFFERENTIATION		47	0.414352	1.43637	0.0643015	0.175346	1	9307	tags=38%, list=17%, signal=46%
GOMF_METHYL_CPG_BINDING	GOMF_METHYL_CPG_BINDING		24	0.466019	1.4361	0.0890269	0.175409	1	10878	tags=50%, list=20%, signal=62%
GOMF_EXONUCLEASE_ACTIVITY	GOMF_EXONUCLEASE_ACTIVITY		82	0.409858	1.43639	0.105708	0.175495	1	6160	tags=32%, list=11%, signal=36%
GOBP_TYPE_I_INTERFERON_PRODUCTION	GOBP_TYPE_I_INTERFERON_PRODUCTION		126	0.399457	1.43548	0.106383	0.175634	1	6875	tags=34%, list=12%, signal=39%
GOBP_RESPONSE_TO_HYDROGEN_PEROXIDE	GOBP_RESPONSE_TO_HYDROGEN_PEROXIDE		129	0.329989	1.43424	0.0201794	0.17597	1	8569	tags=29%, list=16%, signal=34%
GOBP_SYNAPTIC_VESICLE_CYTOSKELETAL_TRANSPORT	GOBP_SYNAPTIC_VESICLE_CYTOSKELETAL_TRANSPORT		19	0.490853	1.43426	0.09375	0.176115	1	10522	tags=53%, list=19%, signal=65%
GOBP_LABYRINTHINE_LAYER_DEVELOPMENT	GOBP_LABYRINTHINE_LAYER_DEVELOPMENT		43	0.417766	1.43469	0.0850575	0.176231	1	12983	tags=47%, list=23%, signal=61%
GOBP_VACUOLAR_TRANSPORT	GOBP_VACUOLAR_TRANSPORT		153	0.343685	1.4345	0.0566802	0.176257	1	10944	tags=36%, list=20%, signal=45%
GOBP_REGULATION_OF_PROTEIN_STABILITY	GOBP_REGULATION_OF_PROTEIN_STABILITY		290	0.314584	1.43427	0.0297872	0.176275	1	8703	tags=31%, list=16%, signal=36%
GOBP_POSITIVE_REGULATION_OF_POSTTRANSCRIPTIONAL_GENE_SILENCING	GOBP_POSITIVE_REGULATION_OF_POSTTRANSCRIPTIONAL_GENE_SILENCING		30	0.476006	1.43361	0.105691	0.176381	1	8148	tags=40%, list=15%, signal=47%
GOMF_INTRAMOLECULAR_TRANSFERASE_ACTIVITY	GOMF_INTRAMOLECULAR_TRANSFERASE_ACTIVITY		26	0.48784	1.43222	0.112088	0.177303	1	12708	tags=54%, list=23%, signal=70%
GOBP_MICROTUBULE_ORGANIZING_CENTER_LOCALIZATION	GOBP_MICROTUBULE_ORGANIZING_CENTER_LOCALIZATION		30	0.453597	1.43198	0.0953347	0.17734	1	5246	tags=33%, list=9%, signal=37%
GOBP_ANTERIOR_POSTERIOR_PATTERN_SPECIFICATION	GOBP_ANTERIOR_POSTERIOR_PATTERN_SPECIFICATION		202	0.36464	1.43223	0.0627803	0.177465	1	10771	tags=36%, list=19%, signal=44%
GOBP_CIRCADIAN_RHYTHM	GOBP_CIRCADIAN_RHYTHM		211	0.345027	1.43144	0.058296	0.177527	1	10890	tags=38%, list=20%, signal=48%
GOBP_REGULATION_OF_POLYSACCHARIDE_METABOLIC_PROCESS	GOBP_REGULATION_OF_POLYSACCHARIDE_METABOLIC_PROCESS		45	0.403172	1.43145	0.0688889	0.177686	1	6240	tags=31%, list=11%, signal=35%
GOBP_CALCIUM_ION_REGULATED_EXOCYTOSIS	GOBP_CALCIUM_ION_REGULATED_EXOCYTOSIS		63	0.385808	1.43039	0.0646651	0.178346	1	11581	tags=40%, list=21%, signal=50%
GOBP_MRNA_METHYLATION	GOBP_MRNA_METHYLATION		16	0.578814	1.4295	0.118421	0.178712	1	1841	tags=38%, list=3%, signal=39%
GOBP_POSITIVE_REGULATION_OF_TOR_SIGNALING	GOBP_POSITIVE_REGULATION_OF_TOR_SIGNALING		41	0.426108	1.42981	0.10515	0.178742	1	8148	tags=34%, list=15%, signal=40%
GOBP_VESICLE_LOCALIZATION	GOBP_VESICLE_LOCALIZATION		222	0.333248	1.42964	0.05	0.178746	1	8340	tags=32%, list=15%, signal=38%
GOBP_GOLGI_ORGANIZATION	GOBP_GOLGI_ORGANIZATION		150	0.369588	1.42902	0.0811359	0.178984	1	13785	tags=47%, list=25%, signal=63%
GOMF_ENDONUCLEASE_ACTIVITY	GOMF_ENDONUCLEASE_ACTIVITY		118	0.362715	1.42794	0.0747863	0.179679	1	11085	tags=41%, list=20%, signal=51%
GOCC_NUCLEAR_OUTER_MEMBRANE	GOCC_NUCLEAR_OUTER_MEMBRANE		26	0.436825	1.42808	0.0739958	0.179719	1	8340	tags=38%, list=15%, signal=45%
GOBP_SOMATIC_DIVERSIFICATION_OF_IMMUNE_RECEPTORS	GOBP_SOMATIC_DIVERSIFICATION_OF_IMMUNE_RECEPTORS		75	0.408221	1.42735	0.103376	0.179912	1	6009	tags=36%, list=11%, signal=40%
GOBP_SYNAPTIC_VESICLE_TRANSPORT	GOBP_SYNAPTIC_VESICLE_TRANSPORT		43	0.415099	1.42735	0.0883621	0.180077	1	6512	tags=35%, list=12%, signal=40%
GOBP_NEUROTRANSMITTER_RECEPTOR_TRANSPORT	GOBP_NEUROTRANSMITTER_RECEPTOR_TRANSPORT		45	0.410522	1.42692	0.0552995	0.180127	1	8992	tags=40%, list=16%, signal=48%
GOBP_MULTICELLULAR_ORGANISM_AGING	GOBP_MULTICELLULAR_ORGANISM_AGING		31	0.424611	1.42668	0.0751073	0.180184	1	4736	tags=29%, list=9%, signal=32%
GOBP_REGULATION_OF_REPRODUCTIVE_PROCESS	GOBP_REGULATION_OF_REPRODUCTIVE_PROCESS		157	0.326867	1.42627	0.0257732	0.180401	1	9025	tags=31%, list=16%, signal=37%
GOBP_APOPTOTIC_MITOCHONDRIAL_CHANGES	GOBP_APOPTOTIC_MITOCHONDRIAL_CHANGES		114	0.360903	1.42506	0.0680851	0.18119	1	12115	tags=39%, list=22%, signal=50%
GOMF_REPRESSING_TRANSCRIPTION_FACTOR_BINDING	GOMF_REPRESSING_TRANSCRIPTION_FACTOR_BINDING		70	0.396944	1.42523	0.0816327	0.181209	1	8011	tags=31%, list=14%, signal=37%
GOBP_HISTONE_H3_DEACETYLATION	GOBP_HISTONE_H3_DEACETYLATION		19	0.47805	1.42424	0.0763209	0.181487	1	6666	tags=37%, list=12%, signal=42%
GOBP_C21_STEROID_HORMONE_METABOLIC_PROCESS	GOBP_C21_STEROID_HORMONE_METABOLIC_PROCESS		40	0.459254	1.42457	0.0542453	0.1815	1	12935	tags=48%, list=23%, signal=62%
GOMF_NUCLEAR_RECEPTOR_BINDING	GOMF_NUCLEAR_RECEPTOR_BINDING		97	0.365563	1.42406	0.0742268	0.181504	1	10402	tags=42%, list=19%, signal=52%
GOMF_ATPASE_BINDING	GOMF_ATPASE_BINDING		85	0.34825	1.42429	0.0348584	0.181611	1	12580	tags=41%, list=23%, signal=53%
GOBP_LYSOSOMAL_TRANSPORT	GOBP_LYSOSOMAL_TRANSPORT		111	0.365306	1.42277	0.0807453	0.182606	1	10944	tags=37%, list=20%, signal=46%
GOBP_VESICLE_ORGANIZATION	GOBP_VESICLE_ORGANIZATION		337	0.313989	1.42207	0.0506329	0.183142	1	8992	tags=30%, list=16%, signal=36%
GOBP_PROTEIN_IMPORT	GOBP_PROTEIN_IMPORT		194	0.348375	1.4217	0.0856531	0.183313	1	7399	tags=29%, list=13%, signal=34%
GOBP_AGING	GOBP_AGING		292	0.321145	1.42113	0.0717703	0.183691	1	9588	tags=32%, list=17%, signal=38%
GOMF_UDP_GALACTOSYLTRANSFERASE_ACTIVITY	GOMF_UDP_GALACTOSYLTRANSFERASE_ACTIVITY		21	0.490962	1.41952	0.101031	0.185093	1	4423	tags=38%, list=8%, signal=41%
GOBP_SOMATIC_STEM_CELL_POPULATION_MAINTENANCE	GOBP_SOMATIC_STEM_CELL_POPULATION_MAINTENANCE		71	0.373273	1.41868	0.0574468	0.185377	1	4861	tags=25%, list=9%, signal=28%
GOBP_INTERFERON_BETA_PRODUCTION	GOBP_INTERFERON_BETA_PRODUCTION		51	0.433136	1.41876	0.103004	0.185477	1	6875	tags=37%, list=12%, signal=43%
GOMF_RNA_POLYMERASE_II_GENERAL_TRANSCRIPTION_INITIATION_FACTOR_BINDING	GOMF_RNA_POLYMERASE_II_GENERAL_TRANSCRIPTION_INITIATION_FACTOR_BINDING		19	0.51155	1.41888	0.104701	0.185524	1	11457	tags=63%, list=21%, signal=80%
GOMF_TUBULIN_BINDING	GOMF_TUBULIN_BINDING		364	0.358522	1.41811	0.075388	0.185751	1	7906	tags=35%, list=14%, signal=41%
GOBP_REPRODUCTIVE_SYSTEM_DEVELOPMENT	GOBP_REPRODUCTIVE_SYSTEM_DEVELOPMENT		405	0.317271	1.41791	0.0400943	0.185779	1	11061	tags=34%, list=20%, signal=43%
GOBP_ESTABLISHMENT_OF_EPITHELIAL_CELL_POLARITY	GOBP_ESTABLISHMENT_OF_EPITHELIAL_CELL_POLARITY		29	0.438416	1.41726	0.0842333	0.186231	1	6015	tags=34%, list=11%, signal=39%
GOBP_REGULATION_OF_EPIDERMAL_GROWTH_FACTOR_ACTIVATED_RECEPTOR_ACTIVITY	GOBP_REGULATION_OF_EPIDERMAL_GROWTH_FACTOR_ACTIVATED_RECEPTOR_ACTIVITY		30	0.42288	1.41657	0.0743243	0.186719	1	13235	tags=47%, list=24%, signal=61%
GOBP_REGULATION_OF_CHOLESTEROL_BIOSYNTHETIC_PROCESS	GOBP_REGULATION_OF_CHOLESTEROL_BIOSYNTHETIC_PROCESS		48	0.423299	1.4163	0.109474	0.186829	1	8299	tags=35%, list=15%, signal=42%
GOBP_PYRIMIDINE_DEOXYRIBONUCLEOTIDE_METABOLIC_PROCESS	GOBP_PYRIMIDINE_DEOXYRIBONUCLEOTIDE_METABOLIC_PROCESS		23	0.482074	1.41604	0.101952	0.186921	1	12533	tags=61%, list=23%, signal=79%
GOBP_POSITIVE_REGULATION_OF_ATPASE_ACTIVITY	GOBP_POSITIVE_REGULATION_OF_ATPASE_ACTIVITY		58	0.382224	1.41569	0.0924025	0.187054	1	4837	tags=28%, list=9%, signal=30%
GOMF_HEAT_SHOCK_PROTEIN_BINDING	GOMF_HEAT_SHOCK_PROTEIN_BINDING		123	0.349612	1.41509	0.0671141	0.187319	1	12253	tags=42%, list=22%, signal=54%
GOBP_POSTSYNAPSE_ORGANIZATION	GOBP_POSTSYNAPSE_ORGANIZATION		161	0.349306	1.41523	0.0638298	0.18736	1	7359	tags=28%, list=13%, signal=32%
GOCC_EXOCYTIC_VESICLE	GOCC_EXOCYTIC_VESICLE		210	0.331452	1.41443	0.0506912	0.187786	1	10946	tags=38%, list=20%, signal=47%
GOBP_GLOBAL_GENOME_NUCLEOTIDE_EXCISION_REPAIR	GOBP_GLOBAL_GENOME_NUCLEOTIDE_EXCISION_REPAIR		26	0.446565	1.41381	0.100394	0.188223	1	6105	tags=38%, list=11%, signal=43%
GOBP_POSITIVE_REGULATION_OF_PROTEIN_IMPORT	GOBP_POSITIVE_REGULATION_OF_PROTEIN_IMPORT		40	0.419347	1.41238	0.0948276	0.188359	1	12055	tags=55%, list=22%, signal=70%
GOBP_PROTEIN_TRANSMEMBRANE_IMPORT_INTO_INTRACELLULAR_ORGANELLE	GOBP_PROTEIN_TRANSMEMBRANE_IMPORT_INTO_INTRACELLULAR_ORGANELLE		36	0.460063	1.41334	0.132797	0.188473	1	15684	tags=64%, list=28%, signal=89%
GOBP_RESPONSE_TO_MISFOLDED_PROTEIN	GOBP_RESPONSE_TO_MISFOLDED_PROTEIN		24	0.45906	1.41244	0.0810277	0.188476	1	7947	tags=46%, list=14%, signal=54%
GOBP_GANGLION_DEVELOPMENT	GOBP_GANGLION_DEVELOPMENT		16	0.543687	1.4131	0.111857	0.188551	1	6631	tags=44%, list=12%, signal=50%
GOMF_CHAPERONE_BINDING	GOMF_CHAPERONE_BINDING		99	0.35581	1.41245	0.0778947	0.188634	1	12253	tags=38%, list=22%, signal=49%
GOBP_CELLULAR_RESPONSE_TO_FATTY_ACID	GOBP_CELLULAR_RESPONSE_TO_FATTY_ACID		37	0.419262	1.41259	0.109914	0.188676	1	13565	tags=43%, list=25%, signal=57%
GOBP_REGULATION_OF_MICROTUBULE_DEPOLYMERIZATION	GOBP_REGULATION_OF_MICROTUBULE_DEPOLYMERIZATION		28	0.4625	1.41264	0.100213	0.188802	1	5764	tags=39%, list=10%, signal=44%
GOBP_NEGATIVE_REGULATION_OF_TELOMERE_MAINTENANCE	GOBP_NEGATIVE_REGULATION_OF_TELOMERE_MAINTENANCE		35	0.451519	1.41135	0.111789	0.188981	1	6264	tags=31%, list=11%, signal=35%
GOBP_CYTOSKELETON_DEPENDENT_INTRACELLULAR_TRANSPORT	GOBP_CYTOSKELETON_DEPENDENT_INTRACELLULAR_TRANSPORT		191	0.355552	1.41142	0.0777311	0.189101	1	8218	tags=34%, list=15%, signal=39%
GOBP_CYTOSOLIC_TRANSPORT	GOBP_CYTOSOLIC_TRANSPORT		164	0.359209	1.40997	0.086	0.190179	1	6330	tags=29%, list=11%, signal=33%
GOBP_PURINE_NUCLEOSIDE_BIOSYNTHETIC_PROCESS	GOBP_PURINE_NUCLEOSIDE_BIOSYNTHETIC_PROCESS		22	0.483201	1.40963	0.125	0.190344	1	4672	tags=36%, list=8%, signal=40%
GOBP_INTRINSIC_APOPTOTIC_SIGNALING_PATHWAY_IN_RESPONSE_TO_DNA_DAMAGE	GOBP_INTRINSIC_APOPTOTIC_SIGNALING_PATHWAY_IN_RESPONSE_TO_DNA_DAMAGE		99	0.352462	1.409	0.064877	0.190735	1	8569	tags=35%, list=16%, signal=42%
GOCC_CUL3_RING_UBIQUITIN_LIGASE_COMPLEX	GOCC_CUL3_RING_UBIQUITIN_LIGASE_COMPLEX		36	0.419864	1.40867	0.0810235	0.190873	1	8211	tags=42%, list=15%, signal=49%
GOBP_PEPTIDYL_LYSINE_TRIMETHYLATION	GOBP_PEPTIDYL_LYSINE_TRIMETHYLATION		43	0.457873	1.40828	0.1423	0.191049	1	6008	tags=37%, list=11%, signal=42%
GOBP_PEPTIDYL_THREONINE_DEPHOSPHORYLATION	GOBP_PEPTIDYL_THREONINE_DEPHOSPHORYLATION		22	0.461089	1.40758	0.101449	0.191562	1	9193	tags=41%, list=17%, signal=49%
GOBP_POSITIVE_REGULATION_OF_ESTABLISHMENT_OF_PROTEIN_LOCALIZATION	GOBP_POSITIVE_REGULATION_OF_ESTABLISHMENT_OF_PROTEIN_LOCALIZATION		327	0.300789	1.40737	0.0383747	0.191617	1	12618	tags=40%, list=23%, signal=51%
GOBP_REGULATION_OF_INTRINSIC_APOPTOTIC_SIGNALING_PATHWAY_IN_RESPONSE_TO_DNA_DAMAGE	GOBP_REGULATION_OF_INTRINSIC_APOPTOTIC_SIGNALING_PATHWAY_IN_RESPONSE_TO_DNA_DAMAGE		36	0.407618	1.40685	0.0871369	0.191972	1	6008	tags=33%, list=11%, signal=37%
GOMF_MAP_KINASE_KINASE_KINASE_ACTIVITY	GOMF_MAP_KINASE_KINASE_KINASE_ACTIVITY		25	0.475537	1.40523	0.0997877	0.191979	1	9059	tags=40%, list=16%, signal=48%
GOBP_ATP_BIOSYNTHETIC_PROCESS	GOBP_ATP_BIOSYNTHETIC_PROCESS		52	0.438474	1.40527	0.117769	0.192104	1	7808	tags=35%, list=14%, signal=40%
GOBP_DOPAMINE_SECRETION	GOBP_DOPAMINE_SECRETION		33	0.433647	1.40651	0.0661939	0.192108	1	8445	tags=39%, list=15%, signal=46%
GOBP_NUCLEOTIDE_TRANSMEMBRANE_TRANSPORT	GOBP_NUCLEOTIDE_TRANSMEMBRANE_TRANSPORT		16	0.505476	1.40539	0.103239	0.192152	1	8777	tags=44%, list=16%, signal=52%
GOBP_SCHWANN_CELL_DIFFERENTIATION	GOBP_SCHWANN_CELL_DIFFERENTIATION		36	0.413747	1.40586	0.0909091	0.192228	1	5851	tags=31%, list=11%, signal=34%
GOMF_MRNA_BINDING	GOMF_MRNA_BINDING		484	0.32191	1.40564	0.0595483	0.192257	1	8398	tags=24%, list=15%, signal=28%
GOBP_PROTEIN_O_LINKED_MANNOSYLATION	GOBP_PROTEIN_O_LINKED_MANNOSYLATION		17	0.505174	1.40543	0.125737	0.192273	1	7392	tags=35%, list=13%, signal=41%
GOBP_FACE_DEVELOPMENT	GOBP_FACE_DEVELOPMENT		44	0.425488	1.40613	0.0939457	0.192293	1	9307	tags=32%, list=17%, signal=38%
GOBP_SYNAPTIC_VESICLE_LOCALIZATION	GOBP_SYNAPTIC_VESICLE_LOCALIZATION		54	0.396811	1.40455	0.0934783	0.192297	1	6512	tags=35%, list=12%, signal=40%
GOBP_HISTONE_H4_K16_ACETYLATION	GOBP_HISTONE_H4_K16_ACETYLATION		21	0.498187	1.40591	0.12731	0.192341	1	10690	tags=52%, list=19%, signal=65%
GOBP_REGULATION_OF_DNA_DAMAGE_CHECKPOINT	GOBP_REGULATION_OF_DNA_DAMAGE_CHECKPOINT		15	0.539596	1.40462	0.125	0.192402	1	9998	tags=47%, list=18%, signal=57%
GOMF_NUCLEAR_RECEPTOR_COACTIVATOR_ACTIVITY	GOMF_NUCLEAR_RECEPTOR_COACTIVATOR_ACTIVITY		54	0.422428	1.40414	0.101215	0.19251	1	13339	tags=57%, list=24%, signal=76%
GOMF_PHOSPHATASE_INHIBITOR_ACTIVITY	GOMF_PHOSPHATASE_INHIBITOR_ACTIVITY		47	0.368598	1.40293	0.0480549	0.193534	1	1411	tags=15%, list=3%, signal=15%
GOBP_REGULATION_OF_PROTEIN_LOCALIZATION_TO_NUCLEUS	GOBP_REGULATION_OF_PROTEIN_LOCALIZATION_TO_NUCLEUS		129	0.356973	1.40222	0.0829596	0.194066	1	7138	tags=32%, list=13%, signal=36%
GOBP_REGULATION_OF_STEROID_BIOSYNTHETIC_PROCESS	GOBP_REGULATION_OF_STEROID_BIOSYNTHETIC_PROCESS		91	0.355588	1.40138	0.0560345	0.194531	1	12248	tags=40%, list=22%, signal=51%
GOBP_PROTEIN_STABILIZATION	GOBP_PROTEIN_STABILIZATION		187	0.321999	1.40156	0.0383795	0.194553	1	8703	tags=31%, list=16%, signal=37%
GOBP_SYNAPTIC_VESICLE_EXOCYTOSIS	GOBP_SYNAPTIC_VESICLE_EXOCYTOSIS		102	0.362179	1.40021	0.0823799	0.194839	1	10178	tags=36%, list=18%, signal=44%
GOMF_RETINOIC_ACID_RECEPTOR_BINDING	GOMF_RETINOIC_ACID_RECEPTOR_BINDING		26	0.466283	1.40089	0.104255	0.194849	1	10402	tags=50%, list=19%, signal=62%
GOBP_INTRINSIC_APOPTOTIC_SIGNALING_PATHWAY_IN_RESPONSE_TO_ENDOPLASMIC_RETICULUM_STRESS	GOBP_INTRINSIC_APOPTOTIC_SIGNALING_PATHWAY_IN_RESPONSE_TO_ENDOPLASMIC_RETICULUM_STRESS		61	0.375424	1.40038	0.0616302	0.195	1	12377	tags=41%, list=22%, signal=53%
GOCC_RNA_POLYMERASE_II_CORE_COMPLEX	GOCC_RNA_POLYMERASE_II_CORE_COMPLEX		15	0.530613	1.40021	0.126033	0.195005	1	13052	tags=67%, list=24%, signal=87%
GOBP_VESICLE_CYTOSKELETAL_TRAFFICKING	GOBP_VESICLE_CYTOSKELETAL_TRAFFICKING		72	0.386299	1.40053	0.0884774	0.195037	1	12809	tags=47%, list=23%, signal=61%
GOBP_REGULATION_OF_TYPE_I_INTERFERON_MEDIATED_SIGNALING_PATHWAY	GOBP_REGULATION_OF_TYPE_I_INTERFERON_MEDIATED_SIGNALING_PATHWAY		34	0.443966	1.39851	0.100209	0.196141	1	13930	tags=56%, list=25%, signal=75%
GOBP_CEREBRAL_CORTEX_RADIALLY_ORIENTED_CELL_MIGRATION	GOBP_CEREBRAL_CORTEX_RADIALLY_ORIENTED_CELL_MIGRATION		28	0.458769	1.39858	0.107296	0.196261	1	5006	tags=32%, list=9%, signal=35%
GOBP_POSITIVE_REGULATION_OF_RESPONSE_TO_ENDOPLASMIC_RETICULUM_STRESS	GOBP_POSITIVE_REGULATION_OF_RESPONSE_TO_ENDOPLASMIC_RETICULUM_STRESS		35	0.408743	1.39734	0.0872211	0.197109	1	7002	tags=26%, list=13%, signal=29%
GOBP_MITOCHONDRION_MORPHOGENESIS	GOBP_MITOCHONDRION_MORPHOGENESIS		18	0.482211	1.39671	0.119149	0.197229	1	5860	tags=44%, list=11%, signal=50%
GOBP_MITOCHONDRIAL_CALCIUM_ION_TRANSMEMBRANE_TRANSPORT	GOBP_MITOCHONDRIAL_CALCIUM_ION_TRANSMEMBRANE_TRANSPORT		25	0.456251	1.39652	0.106	0.197236	1	12804	tags=56%, list=23%, signal=73%
GOBP_NUCLEAR_TRANSCRIBED_MRNA_POLY_A_TAIL_SHORTENING	GOBP_NUCLEAR_TRANSCRIBED_MRNA_POLY_A_TAIL_SHORTENING		35	0.443367	1.39704	0.114688	0.197247	1	4261	tags=26%, list=8%, signal=28%
GOMF_BASIC_AMINO_ACID_TRANSMEMBRANE_TRANSPORTER_ACTIVITY	GOMF_BASIC_AMINO_ACID_TRANSMEMBRANE_TRANSPORTER_ACTIVITY		15	0.486589	1.39676	0.0962801	0.197359	1	13533	tags=60%, list=24%, signal=79%
GOBP_SPLICEOSOMAL_SNRNP_ASSEMBLY	GOBP_SPLICEOSOMAL_SNRNP_ASSEMBLY		52	0.51814	1.3959	0.108407	0.197528	1	10083	tags=44%, list=18%, signal=54%
GOBP_RESPONSE_TO_STARVATION	GOBP_RESPONSE_TO_STARVATION		192	0.320577	1.39599	0.0611765	0.197627	1	11245	tags=34%, list=20%, signal=42%
GOCC_PERICENTRIC_HETEROCHROMATIN	GOCC_PERICENTRIC_HETEROCHROMATIN		19	0.556652	1.39443	0.127615	0.198788	1	4964	tags=47%, list=9%, signal=52%
GOBP_REGULATION_OF_ISOTYPE_SWITCHING	GOBP_REGULATION_OF_ISOTYPE_SWITCHING		35	0.422583	1.39363	0.133333	0.199433	1	5984	tags=37%, list=11%, signal=42%
GOBP_REGULATION_OF_ERAD_PATHWAY	GOBP_REGULATION_OF_ERAD_PATHWAY		19	0.448935	1.39289	0.0728745	0.199871	1	8703	tags=42%, list=16%, signal=50%
GOBP_NEURAL_TUBE_FORMATION	GOBP_NEURAL_TUBE_FORMATION		96	0.370294	1.39299	0.108108	0.199942	1	4116	tags=24%, list=7%, signal=26%
GOCC_ENDOPLASMIC_RETICULUM_TUBULAR_NETWORK	GOCC_ENDOPLASMIC_RETICULUM_TUBULAR_NETWORK		23	0.442834	1.3924	0.0961145	0.200011	1	12991	tags=61%, list=24%, signal=80%
GOBP_REGULATION_OF_DNA_TEMPLATED_TRANSCRIPTION_INITIATION	GOBP_REGULATION_OF_DNA_TEMPLATED_TRANSCRIPTION_INITIATION		43	0.406698	1.39259	0.0989011	0.200014	1	12851	tags=49%, list=23%, signal=64%
GOBP_NEGATIVE_REGULATION_OF_WNT_SIGNALING_PATHWAY	GOBP_NEGATIVE_REGULATION_OF_WNT_SIGNALING_PATHWAY		209	0.333598	1.39221	0.0636793	0.200016	1	8347	tags=30%, list=15%, signal=35%
GOBP_APOPTOTIC_PROCESS_INVOLVED_IN_MORPHOGENESIS	GOBP_APOPTOTIC_PROCESS_INVOLVED_IN_MORPHOGENESIS		22	0.47507	1.39166	0.0878378	0.20006	1	2706	tags=27%, list=5%, signal=29%
GOBP_REGULATION_OF_ATPASE_ACTIVITY	GOBP_REGULATION_OF_ATPASE_ACTIVITY		81	0.351391	1.39198	0.0783505	0.200072	1	6080	tags=26%, list=11%, signal=29%
GOBP_NUCLEOSOME_ASSEMBLY	GOBP_NUCLEOSOME_ASSEMBLY		74	0.47031	1.39178	0.158898	0.200102	1	13041	tags=57%, list=24%, signal=74%
GOBP_RIBOSE_PHOSPHATE_BIOSYNTHETIC_PROCESS	GOBP_RIBOSE_PHOSPHATE_BIOSYNTHETIC_PROCESS		189	0.330268	1.39109	0.075388	0.2005	1	10087	tags=34%, list=18%, signal=42%
GOCC_TRANSPORT_VESICLE	GOCC_TRANSPORT_VESICLE		393	0.30555	1.3902	0.0453461	0.201208	1	10505	tags=34%, list=19%, signal=41%
GOBP_REGULATION_OF_BINDING	GOBP_REGULATION_OF_BINDING		350	0.309632	1.38978	0.0554324	0.201443	1	9609	tags=31%, list=17%, signal=37%
GOBP_ZINC_ION_TRANSPORT	GOBP_ZINC_ION_TRANSPORT		27	0.423922	1.38923	0.0794702	0.201632	1	4366	tags=30%, list=8%, signal=32%
GOBP_OOCYTE_DIFFERENTIATION	GOBP_OOCYTE_DIFFERENTIATION		47	0.395464	1.38936	0.0902778	0.201669	1	6038	tags=30%, list=11%, signal=33%
GOBP_COLUMNAR_CUBOIDAL_EPITHELIAL_CELL_DIFFERENTIATION	GOBP_COLUMNAR_CUBOIDAL_EPITHELIAL_CELL_DIFFERENTIATION		80	0.362729	1.38862	0.0724299	0.202083	1	9307	tags=34%, list=17%, signal=41%
GOBP_LIPID_PHOSPHORYLATION	GOBP_LIPID_PHOSPHORYLATION		70	0.381743	1.3882	0.0993658	0.20232	1	9363	tags=41%, list=17%, signal=50%
GOBP_NUCLEOBASE_BIOSYNTHETIC_PROCESS	GOBP_NUCLEOBASE_BIOSYNTHETIC_PROCESS		18	0.558002	1.38787	0.169456	0.202514	1	9500	tags=50%, list=17%, signal=60%
GOMF_NEUROTRANSMITTER_TRANSMEMBRANE_TRANSPORTER_ACTIVITY	GOMF_NEUROTRANSMITTER_TRANSMEMBRANE_TRANSPORTER_ACTIVITY		19	0.483464	1.3873	0.0972569	0.202919	1	6798	tags=32%, list=12%, signal=36%
GOMF_NAD_DEPENDENT_PROTEIN_DEACETYLASE_ACTIVITY	GOMF_NAD_DEPENDENT_PROTEIN_DEACETYLASE_ACTIVITY		16	0.493159	1.38677	0.121704	0.203281	1	6666	tags=44%, list=12%, signal=50%
GOBP_HISTONE_DEUBIQUITINATION	GOBP_HISTONE_DEUBIQUITINATION		23	0.501725	1.3865	0.128898	0.203343	1	12029	tags=61%, list=22%, signal=78%
GOBP_POSITIVE_REGULATION_OF_PROTEOLYSIS_INVOLVED_IN_CELLULAR_PROTEIN_CATABOLIC_PROCESS	GOBP_POSITIVE_REGULATION_OF_PROTEOLYSIS_INVOLVED_IN_CELLULAR_PROTEIN_CATABOLIC_PROCESS		127	0.319185	1.38583	0.0392157	0.20369	1	9846	tags=36%, list=18%, signal=44%
GOBP_REGULATION_OF_PROTEIN_EXPORT_FROM_NUCLEUS	GOBP_REGULATION_OF_PROTEIN_EXPORT_FROM_NUCLEUS		32	0.410428	1.38595	0.0993658	0.203738	1	9833	tags=41%, list=18%, signal=49%
GOBP_REGULATION_OF_INTRACELLULAR_PROTEIN_TRANSPORT	GOBP_REGULATION_OF_INTRACELLULAR_PROTEIN_TRANSPORT		245	0.3111	1.38556	0.0520607	0.203773	1	6061	tags=28%, list=11%, signal=31%
GOBP_MITOCHONDRIAL_TRANSMEMBRANE_TRANSPORT	GOBP_MITOCHONDRIAL_TRANSMEMBRANE_TRANSPORT		106	0.395374	1.38422	0.132383	0.204875	1	10334	tags=40%, list=19%, signal=49%
GOCC_PRERIBOSOME_SMALL_SUBUNIT_PRECURSOR	GOCC_PRERIBOSOME_SMALL_SUBUNIT_PRECURSOR		15	0.577109	1.38399	0.157143	0.204932	1	8191	tags=53%, list=15%, signal=63%
GOBP_NEGATIVE_REGULATION_OF_EXECUTION_PHASE_OF_APOPTOSIS	GOBP_NEGATIVE_REGULATION_OF_EXECUTION_PHASE_OF_APOPTOSIS		21	0.50598	1.38359	0.121399	0.205157	1	12604	tags=48%, list=23%, signal=62%
GOBP_PROTEIN_K48_LINKED_DEUBIQUITINATION	GOBP_PROTEIN_K48_LINKED_DEUBIQUITINATION		35	0.425989	1.38278	0.108055	0.205802	1	12348	tags=43%, list=22%, signal=55%
GOBP_PHOSPHATIDYLINOSITOL_PHOSPHORYLATION	GOBP_PHOSPHATIDYLINOSITOL_PHOSPHORYLATION		55	0.4	1.38171	0.105372	0.206376	1	10045	tags=44%, list=18%, signal=53%
GOBP_MRNA_CIS_SPLICING_VIA_SPLICEOSOME	GOBP_MRNA_CIS_SPLICING_VIA_SPLICEOSOME		36	0.477843	1.38172	0.115974	0.20654	1	12471	tags=53%, list=23%, signal=68%
GOBP_REGULATION_OF_ORGANELLE_ASSEMBLY	GOBP_REGULATION_OF_ORGANELLE_ASSEMBLY		182	0.340475	1.38184	0.0826087	0.206583	1	12589	tags=44%, list=23%, signal=57%
GOMF_TRNA_BINDING	GOMF_TRNA_BINDING		58	0.411378	1.38112	0.146998	0.206769	1	9535	tags=40%, list=17%, signal=48%
GOCC_SNARE_COMPLEX	GOCC_SNARE_COMPLEX		50	0.38229	1.38067	0.0726872	0.207037	1	8992	tags=32%, list=16%, signal=38%
GOBP_ENDOPLASMIC_RETICULUM_TO_CYTOSOL_TRANSPORT	GOBP_ENDOPLASMIC_RETICULUM_TO_CYTOSOL_TRANSPORT		28	0.46018	1.3803	0.121154	0.207204	1	5080	tags=36%, list=9%, signal=39%
GOBP_NEGATIVE_REGULATION_OF_PROTEIN_CATABOLIC_PROCESS	GOBP_NEGATIVE_REGULATION_OF_PROTEIN_CATABOLIC_PROCESS		118	0.318241	1.37947	0.0418502	0.207688	1	8975	tags=31%, list=16%, signal=36%
GOMF_ISOPEPTIDASE_ACTIVITY	GOMF_ISOPEPTIDASE_ACTIVITY		18	0.468944	1.37961	0.112033	0.207735	1	9655	tags=50%, list=17%, signal=61%
GOBP_PSEUDOURIDINE_SYNTHESIS	GOBP_PSEUDOURIDINE_SYNTHESIS		18	0.542527	1.37881	0.142566	0.207817	1	11529	tags=61%, list=21%, signal=77%
GOMF_RIBONUCLEASE_ACTIVITY	GOMF_RIBONUCLEASE_ACTIVITY		108	0.348629	1.37896	0.0860215	0.207828	1	3865	tags=23%, list=7%, signal=25%
GOMF_SUMO_TRANSFERASE_ACTIVITY	GOMF_SUMO_TRANSFERASE_ACTIVITY		19	0.466177	1.379	0.0955414	0.207968	1	8510	tags=47%, list=15%, signal=56%
GOBP_REGULATION_OF_GENE_EXPRESSION_BY_GENETIC_IMPRINTING	GOBP_REGULATION_OF_GENE_EXPRESSION_BY_GENETIC_IMPRINTING		16	0.499605	1.37801	0.124726	0.208115	1	4720	tags=31%, list=9%, signal=34%
GOMF_WNT_ACTIVATED_RECEPTOR_ACTIVITY	GOMF_WNT_ACTIVATED_RECEPTOR_ACTIVITY		15	0.505962	1.37827	0.0950413	0.208194	1	8512	tags=47%, list=15%, signal=55%
GOBP_MIDBRAIN_DEVELOPMENT	GOBP_MIDBRAIN_DEVELOPMENT		85	0.355186	1.37808	0.057554	0.208207	1	9823	tags=35%, list=18%, signal=43%
GOBP_PYRIMIDINE_NUCLEOSIDE_BIOSYNTHETIC_PROCESS	GOBP_PYRIMIDINE_NUCLEOSIDE_BIOSYNTHETIC_PROCESS		16	0.498813	1.37714	0.118998	0.208491	1	3995	tags=44%, list=7%, signal=47%
GOMF_PEPTIDE_LYSINE_N_ACETYLTRANSFERASE_ACTIVITY	GOMF_PEPTIDE_LYSINE_N_ACETYLTRANSFERASE_ACTIVITY		45	0.45318	1.37685	0.116466	0.208616	1	13829	tags=53%, list=25%, signal=71%
GOBP_REGULATION_OF_DEPHOSPHORYLATION	GOBP_REGULATION_OF_DEPHOSPHORYLATION		210	0.31654	1.37716	0.0801688	0.208643	1	12098	tags=38%, list=22%, signal=48%
GOBP_POSITIVE_REGULATION_OF_CELL_MORPHOGENESIS_INVOLVED_IN_DIFFERENTIATION	GOBP_POSITIVE_REGULATION_OF_CELL_MORPHOGENESIS_INVOLVED_IN_DIFFERENTIATION		78	0.349661	1.37724	0.0669546	0.208739	1	7269	tags=29%, list=13%, signal=34%
GOCC_PRESYNAPSE	GOCC_PRESYNAPSE		480	0.308538	1.37609	0.0712531	0.209193	1	10505	tags=33%, list=19%, signal=41%
GOBP_REGULATION_OF_ACROSOME_REACTION	GOBP_REGULATION_OF_ACROSOME_REACTION		15	0.489006	1.37563	0.104348	0.20946	1	2407	tags=27%, list=4%, signal=28%
GOBP_NEGATIVE_REGULATION_OF_PROTEASOMAL_UBIQUITIN_DEPENDENT_PROTEIN_CATABOLIC_PROCESS	GOBP_NEGATIVE_REGULATION_OF_PROTEASOMAL_UBIQUITIN_DEPENDENT_PROTEIN_CATABOLIC_PROCESS		35	0.402923	1.37492	0.0833333	0.210034	1	4182	tags=29%, list=8%, signal=31%
GOBP_CELLULAR_RESPONSE_TO_GAMMA_RADIATION	GOBP_CELLULAR_RESPONSE_TO_GAMMA_RADIATION		27	0.444748	1.37457	0.128099	0.21005	1	9384	tags=37%, list=17%, signal=45%
GOBP_CANONICAL_WNT_SIGNALING_PATHWAY	GOBP_CANONICAL_WNT_SIGNALING_PATHWAY		329	0.313771	1.37472	0.0733333	0.210082	1	8347	tags=30%, list=15%, signal=35%
GOMF_ENDODEOXYRIBONUCLEASE_ACTIVITY	GOMF_ENDODEOXYRIBONUCLEASE_ACTIVITY		40	0.422646	1.37426	0.125	0.210222	1	10560	tags=55%, list=19%, signal=68%
GOBP_POSITIVE_REGULATION_OF_NEURON_MIGRATION	GOBP_POSITIVE_REGULATION_OF_NEURON_MIGRATION		15	0.520496	1.37225	0.138067	0.211941	1	7029	tags=47%, list=13%, signal=53%
GOMF_MYOSIN_V_BINDING	GOMF_MYOSIN_V_BINDING		16	0.52633	1.37203	0.13843	0.21199	1	11708	tags=63%, list=21%, signal=79%
GOBP_NEGATIVE_REGULATION_OF_MICROTUBULE_POLYMERIZATION_OR_DEPOLYMERIZATION	GOBP_NEGATIVE_REGULATION_OF_MICROTUBULE_POLYMERIZATION_OR_DEPOLYMERIZATION		36	0.421134	1.37226	0.116667	0.212112	1	8938	tags=44%, list=16%, signal=53%
GOBP_NEGATIVE_REGULATION_OF_CELLULAR_PROTEIN_CATABOLIC_PROCESS	GOBP_NEGATIVE_REGULATION_OF_CELLULAR_PROTEIN_CATABOLIC_PROCESS		74	0.338559	1.37128	0.0493827	0.212407	1	8975	tags=35%, list=16%, signal=42%
GOMF_MOLECULAR_CARRIER_ACTIVITY	GOMF_MOLECULAR_CARRIER_ACTIVITY		66	0.392202	1.37133	0.103448	0.212531	1	5904	tags=32%, list=11%, signal=36%
GOBP_RETROGRADE_TRANSPORT_ENDOSOME_TO_GOLGI	GOBP_RETROGRADE_TRANSPORT_ENDOSOME_TO_GOLGI		90	0.366776	1.37091	0.106996	0.212613	1	7691	tags=33%, list=14%, signal=39%
GOBP_NEGATIVE_REGULATION_OF_DNA_BINDING	GOBP_NEGATIVE_REGULATION_OF_DNA_BINDING		51	0.38633	1.37063	0.098434	0.212713	1	9188	tags=35%, list=17%, signal=42%
GOBP_REGULATION_OF_GOLGI_ORGANIZATION	GOBP_REGULATION_OF_GOLGI_ORGANIZATION		17	0.480737	1.36978	0.134921	0.21324	1	13293	tags=59%, list=24%, signal=77%
GOMF_PHOTORECEPTOR_ACTIVITY	GOMF_PHOTORECEPTOR_ACTIVITY		17	0.489325	1.36981	0.108889	0.213385	1	8419	tags=41%, list=15%, signal=49%
GOBP_PROTEIN_DEPHOSPHORYLATION	GOBP_PROTEIN_DEPHOSPHORYLATION		322	0.303526	1.36939	0.0655391	0.213454	1	11768	tags=37%, list=21%, signal=47%
GOBP_FERTILIZATION	GOBP_FERTILIZATION		190	0.304601	1.36911	0.0327869	0.213527	1	5424	tags=22%, list=10%, signal=24%
GOMF_CELL_ADHESION_MEDIATOR_ACTIVITY	GOMF_CELL_ADHESION_MEDIATOR_ACTIVITY		58	0.390691	1.36819	0.0915033	0.213957	1	4883	tags=24%, list=9%, signal=26%
GOMF_GUANYL_NUCLEOTIDE_BINDING	GOMF_GUANYL_NUCLEOTIDE_BINDING		379	0.301991	1.36844	0.0515695	0.214032	1	8977	tags=32%, list=16%, signal=38%
GOBP_REGULATION_OF_TRANSLATIONAL_INITIATION_IN_RESPONSE_TO_STRESS	GOBP_REGULATION_OF_TRANSLATIONAL_INITIATION_IN_RESPONSE_TO_STRESS		15	0.514654	1.36827	0.138277	0.214037	1	7453	tags=40%, list=13%, signal=46%
GOBP_PYRIMIDINE_NUCLEOTIDE_METABOLIC_PROCESS	GOBP_PYRIMIDINE_NUCLEOTIDE_METABOLIC_PROCESS		50	0.406683	1.36795	0.104444	0.214046	1	6423	tags=40%, list=12%, signal=45%
GOBP_REGULATION_OF_OXIDATIVE_STRESS_INDUCED_CELL_DEATH	GOBP_REGULATION_OF_OXIDATIVE_STRESS_INDUCED_CELL_DEATH		58	0.356159	1.3675	0.0603865	0.214324	1	10867	tags=40%, list=20%, signal=49%
GOBP_RESPONSE_TO_ACTIVITY	GOBP_RESPONSE_TO_ACTIVITY		68	0.35259	1.36695	0.0643564	0.214723	1	12047	tags=41%, list=22%, signal=53%
GOBP_REGULATION_OF_ENDOPLASMIC_RETICULUM_STRESS_INDUCED_INTRINSIC_APOPTOTIC_SIGNALING_PATHWAY	GOBP_REGULATION_OF_ENDOPLASMIC_RETICULUM_STRESS_INDUCED_INTRINSIC_APOPTOTIC_SIGNALING_PATHWAY		30	0.421877	1.36656	0.108434	0.214979	1	13235	tags=43%, list=24%, signal=57%
GOBP_POSITIVE_REGULATION_OF_RNA_SPLICING	GOBP_POSITIVE_REGULATION_OF_RNA_SPLICING		37	0.432513	1.36293	0.117647	0.218492	1	10980	tags=41%, list=20%, signal=51%
GOBP_NEGATIVE_REGULATION_OF_APOPTOTIC_SIGNALING_PATHWAY	GOBP_NEGATIVE_REGULATION_OF_APOPTOTIC_SIGNALING_PATHWAY		220	0.309976	1.36238	0.0449173	0.218733	1	8949	tags=30%, list=16%, signal=35%
GOBP_PURINE_NUCLEOSIDE_MONOPHOSPHATE_METABOLIC_PROCESS	GOBP_PURINE_NUCLEOSIDE_MONOPHOSPHATE_METABOLIC_PROCESS		41	0.384374	1.36241	0.100418	0.21888	1	3306	tags=22%, list=6%, signal=23%
GOCC_CELL_DIVISION_SITE	GOCC_CELL_DIVISION_SITE		59	0.399168	1.36204	0.125275	0.218889	1	9462	tags=41%, list=17%, signal=49%
GOBP_REGULATION_OF_OXIDATIVE_STRESS_INDUCED_INTRINSIC_APOPTOTIC_SIGNALING_PATHWAY	GOBP_REGULATION_OF_OXIDATIVE_STRESS_INDUCED_INTRINSIC_APOPTOTIC_SIGNALING_PATHWAY		28	0.425956	1.36095	0.105033	0.219152	1	11768	tags=50%, list=21%, signal=63%
GOMF_PROTEIN_SERINE_PHOSPHATASE_ACTIVITY	GOMF_PROTEIN_SERINE_PHOSPHATASE_ACTIVITY		71	0.344746	1.36142	0.0754717	0.219193	1	9799	tags=37%, list=18%, signal=44%
GOBP_ORGANELLE_MEMBRANE_FUSION	GOBP_ORGANELLE_MEMBRANE_FUSION		108	0.336102	1.36154	0.0930736	0.219242	1	10301	tags=37%, list=19%, signal=45%
GOBP_NUCLEOBASE_METABOLIC_PROCESS	GOBP_NUCLEOBASE_METABOLIC_PROCESS		33	0.448955	1.36102	0.155702	0.219265	1	13774	tags=55%, list=25%, signal=73%
GOBP_GENETIC_IMPRINTING	GOBP_GENETIC_IMPRINTING		25	0.458874	1.36117	0.138393	0.219274	1	9486	tags=40%, list=17%, signal=48%
GOCC_RIBOSOME	GOCC_RIBOSOME		228	0.485032	1.35833	0.224852	0.221633	1	13139	tags=48%, list=24%, signal=62%
GOBP_REGULATION_OF_CELL_DIVISION	GOBP_REGULATION_OF_CELL_DIVISION		171	0.330662	1.35835	0.0935252	0.22179	1	4824	tags=23%, list=9%, signal=26%
GOCC_CAJAL_BODY	GOCC_CAJAL_BODY		77	0.446317	1.3578	0.164502	0.221971	1	5978	tags=36%, list=11%, signal=41%
GOBP_EMBRYONIC_PLACENTA_MORPHOGENESIS	GOBP_EMBRYONIC_PLACENTA_MORPHOGENESIS		23	0.450327	1.35746	0.11236	0.222163	1	3300	tags=26%, list=6%, signal=28%
GOMF_UBIQUITIN_LIKE_PROTEIN_LIGASE_ACTIVITY	GOMF_UBIQUITIN_LIKE_PROTEIN_LIGASE_ACTIVITY		300	0.31247	1.35643	0.0600858	0.222872	1	9197	tags=31%, list=17%, signal=37%
GOMF_NOTCH_BINDING	GOMF_NOTCH_BINDING		23	0.477712	1.35601	0.133621	0.222953	1	8974	tags=48%, list=16%, signal=57%
GOCC_CYTOPLASMIC_UBIQUITIN_LIGASE_COMPLEX	GOCC_CYTOPLASMIC_UBIQUITIN_LIGASE_COMPLEX		16	0.504014	1.35652	0.149805	0.222959	1	7524	tags=38%, list=14%, signal=43%
GOCC_PROTEIN_PHOSPHATASE_TYPE_1_COMPLEX	GOCC_PROTEIN_PHOSPHATASE_TYPE_1_COMPLEX		15	0.466498	1.35606	0.121795	0.223078	1	7618	tags=40%, list=14%, signal=46%
GOCC_INCLUSION_BODY	GOCC_INCLUSION_BODY		74	0.357239	1.35529	0.0889371	0.223536	1	10980	tags=38%, list=20%, signal=47%
GOBP_REGULATION_OF_AUTOPHAGOSOME_ASSEMBLY	GOBP_REGULATION_OF_AUTOPHAGOSOME_ASSEMBLY		38	0.401402	1.35475	0.107595	0.223743	1	12589	tags=50%, list=23%, signal=65%
GOCC_INTRINSIC_COMPONENT_OF_MITOCHONDRIAL_INNER_MEMBRANE	GOCC_INTRINSIC_COMPONENT_OF_MITOCHONDRIAL_INNER_MEMBRANE		53	0.434428	1.3549	0.168699	0.223788	1	4896	tags=26%, list=9%, signal=29%
GOMF_RNA_POLYMERASE_BINDING	GOMF_RNA_POLYMERASE_BINDING		72	0.385268	1.35369	0.12449	0.224514	1	6080	tags=24%, list=11%, signal=26%
GOBP_NEURON_DEATH	GOBP_NEURON_DEATH		340	0.302572	1.35351	0.0732861	0.224516	1	9384	tags=30%, list=17%, signal=36%
GOBP_PENTOSE_METABOLIC_PROCESS	GOBP_PENTOSE_METABOLIC_PROCESS		15	0.528437	1.35373	0.145299	0.224649	1	11883	tags=67%, list=22%, signal=85%
GOBP_COPII_COATED_VESICLE_BUDDING	GOBP_COPII_COATED_VESICLE_BUDDING		73	0.356754	1.35301	0.108742	0.224711	1	14824	tags=55%, list=27%, signal=75%
GOBP_PROTEIN_LOCALIZATION_TO_VACUOLE	GOBP_PROTEIN_LOCALIZATION_TO_VACUOLE		70	0.352343	1.35265	0.0762527	0.224726	1	4547	tags=23%, list=8%, signal=25%
GOBP_REGULATION_OF_POSTSYNAPTIC_MEMBRANE_NEUROTRANSMITTER_RECEPTOR_LEVELS	GOBP_REGULATION_OF_POSTSYNAPTIC_MEMBRANE_NEUROTRANSMITTER_RECEPTOR_LEVELS		59	0.371641	1.35209	0.0839161	0.224744	1	8992	tags=36%, list=16%, signal=42%
GOBP_ADRENAL_GLAND_DEVELOPMENT	GOBP_ADRENAL_GLAND_DEVELOPMENT		21	0.437744	1.35242	0.124153	0.224776	1	7658	tags=43%, list=14%, signal=50%
GOBP_NEGATIVE_REGULATION_OF_PROTEASOMAL_PROTEIN_CATABOLIC_PROCESS	GOBP_NEGATIVE_REGULATION_OF_PROTEASOMAL_PROTEIN_CATABOLIC_PROCESS		47	0.363721	1.35308	0.0948617	0.224815	1	10862	tags=40%, list=20%, signal=50%
GOBP_DEVELOPMENT_OF_PRIMARY_SEXUAL_CHARACTERISTICS	GOBP_DEVELOPMENT_OF_PRIMARY_SEXUAL_CHARACTERISTICS		215	0.306816	1.35269	0.0468384	0.22487	1	9725	tags=33%, list=18%, signal=39%
GOBP_VESICLE_TARGETING_TO_FROM_OR_WITHIN_GOLGI	GOBP_VESICLE_TARGETING_TO_FROM_OR_WITHIN_GOLGI		74	0.360229	1.35213	0.114967	0.224885	1	5627	tags=28%, list=10%, signal=32%
GOBP_REGULATION_OF_MACROPHAGE_DIFFERENTIATION	GOBP_REGULATION_OF_MACROPHAGE_DIFFERENTIATION		21	0.46511	1.35136	0.135593	0.225155	1	9609	tags=33%, list=17%, signal=40%
GOBP_NEGATIVE_REGULATION_OF_AUTOPHAGY	GOBP_NEGATIVE_REGULATION_OF_AUTOPHAGY		82	0.354397	1.35147	0.11879	0.225203	1	10556	tags=34%, list=19%, signal=42%
GOCC_P_BODY	GOCC_P_BODY		89	0.354947	1.34932	0.117172	0.226999	1	3481	tags=21%, list=6%, signal=23%
GOMF_TRANSFERASE_ACTIVITY_TRANSFERRING_ONE_CARBON_GROUPS	GOMF_TRANSFERASE_ACTIVITY_TRANSFERRING_ONE_CARBON_GROUPS		220	0.345917	1.34937	0.123667	0.227119	1	9436	tags=35%, list=17%, signal=42%
GOBP_SPLEEN_DEVELOPMENT	GOBP_SPLEEN_DEVELOPMENT		33	0.398958	1.3486	0.111349	0.227383	1	11306	tags=48%, list=20%, signal=61%
GOBP_ACTIVATION_OF_MAPKK_ACTIVITY	GOBP_ACTIVATION_OF_MAPKK_ACTIVITY		51	0.393263	1.34872	0.112069	0.227443	1	9220	tags=37%, list=17%, signal=45%
GOBP_ESTABLISHMENT_OF_PROTEIN_LOCALIZATION_TO_MITOCHONDRIAL_MEMBRANE	GOBP_ESTABLISHMENT_OF_PROTEIN_LOCALIZATION_TO_MITOCHONDRIAL_MEMBRANE		53	0.40973	1.348	0.130526	0.2277	1	11559	tags=49%, list=21%, signal=62%
GOBP_NEURAL_TUBE_DEVELOPMENT	GOBP_NEURAL_TUBE_DEVELOPMENT		145	0.347704	1.348	0.112766	0.227876	1	5456	tags=24%, list=10%, signal=27%
GOBP_ENDOCRINE_SYSTEM_DEVELOPMENT	GOBP_ENDOCRINE_SYSTEM_DEVELOPMENT		122	0.339721	1.3476	0.0695444	0.227932	1	9958	tags=35%, list=18%, signal=43%
GOBP_REGULATION_OF_GLYCOGEN_METABOLIC_PROCESS	GOBP_REGULATION_OF_GLYCOGEN_METABOLIC_PROCESS		37	0.400788	1.34705	0.0951327	0.228325	1	9579	tags=41%, list=17%, signal=49%
GOBP_REGULATION_OF_MITOCHONDRIAL_GENE_EXPRESSION	GOBP_REGULATION_OF_MITOCHONDRIAL_GENE_EXPRESSION		28	0.474969	1.34608	0.170974	0.228637	1	17099	tags=61%, list=31%, signal=88%
GOBP_TRANSPORT_ALONG_MICROTUBULE	GOBP_TRANSPORT_ALONG_MICROTUBULE		152	0.347746	1.34641	0.117284	0.228652	1	7080	tags=31%, list=13%, signal=35%
GOBP_CELLULAR_RESPONSE_TO_UV	GOBP_CELLULAR_RESPONSE_TO_UV		87	0.34141	1.34652	0.0980392	0.228711	1	7453	tags=33%, list=13%, signal=38%
GOMF_MOLECULAR_ADAPTOR_ACTIVITY	GOMF_MOLECULAR_ADAPTOR_ACTIVITY		327	0.296346	1.34608	0.0672451	0.228811	1	6811	tags=27%, list=12%, signal=30%
GOBP_POSITIVE_REGULATION_OF_GLYCOPROTEIN_METABOLIC_PROCESS	GOBP_POSITIVE_REGULATION_OF_GLYCOPROTEIN_METABOLIC_PROCESS		27	0.400218	1.34547	0.114228	0.228948	1	1940	tags=22%, list=4%, signal=23%
GOMF_EPIDERMAL_GROWTH_FACTOR_RECEPTOR_BINDING	GOMF_EPIDERMAL_GROWTH_FACTOR_RECEPTOR_BINDING		33	0.394204	1.34553	0.126949	0.229072	1	4361	tags=30%, list=8%, signal=33%
GOBP_REGULATION_OF_STEM_CELL_POPULATION_MAINTENANCE	GOBP_REGULATION_OF_STEM_CELL_POPULATION_MAINTENANCE		31	0.446162	1.34501	0.140127	0.229095	1	6034	tags=29%, list=11%, signal=33%
GOBP_REGULATION_OF_INTRINSIC_APOPTOTIC_SIGNALING_PATHWAY	GOBP_REGULATION_OF_INTRINSIC_APOPTOTIC_SIGNALING_PATHWAY		155	0.314627	1.34511	0.0793991	0.229179	1	14230	tags=44%, list=26%, signal=59%
GOBP_PROTEIN_TARGETING_TO_VACUOLE	GOBP_PROTEIN_TARGETING_TO_VACUOLE		40	0.392483	1.34334	0.131524	0.2296	1	4547	tags=25%, list=8%, signal=27%
GOBP_REGULATION_OF_APOPTOTIC_SIGNALING_PATHWAY	GOBP_REGULATION_OF_APOPTOTIC_SIGNALING_PATHWAY		341	0.290275	1.34437	0.0440835	0.229612	1	8949	tags=28%, list=16%, signal=33%
GOBP_REGULATION_OF_TOR_SIGNALING	GOBP_REGULATION_OF_TOR_SIGNALING		97	0.332952	1.34365	0.122622	0.229634	1	8211	tags=29%, list=15%, signal=34%
GOMF_SNAP_RECEPTOR_ACTIVITY	GOMF_SNAP_RECEPTOR_ACTIVITY		36	0.386905	1.344	0.121739	0.229635	1	8992	tags=36%, list=16%, signal=43%
GOCC_CLEAVAGE_FURROW	GOCC_CLEAVAGE_FURROW		50	0.389288	1.34413	0.137787	0.229682	1	9462	tags=40%, list=17%, signal=48%
GOBP_POSITIVE_REGULATION_OF_ERBB_SIGNALING_PATHWAY	GOBP_POSITIVE_REGULATION_OF_ERBB_SIGNALING_PATHWAY		40	0.395062	1.34371	0.118162	0.229748	1	10428	tags=35%, list=19%, signal=43%
GOCC_PHOTORECEPTOR_DISC_MEMBRANE	GOCC_PHOTORECEPTOR_DISC_MEMBRANE		22	0.454693	1.34336	0.105856	0.229749	1	9006	tags=36%, list=16%, signal=43%
GOBP_RESPONSE_TO_OXYGEN_LEVELS	GOBP_RESPONSE_TO_OXYGEN_LEVELS		378	0.287413	1.3421	0.0628019	0.230037	1	10460	tags=32%, list=19%, signal=39%
GOBP_PRIMARY_NEURAL_TUBE_FORMATION	GOBP_PRIMARY_NEURAL_TUBE_FORMATION		88	0.362799	1.34221	0.141026	0.230102	1	4116	tags=24%, list=7%, signal=26%
GOBP_VESICLE_MEDIATED_TRANSPORT_TO_THE_PLASMA_MEMBRANE	GOBP_VESICLE_MEDIATED_TRANSPORT_TO_THE_PLASMA_MEMBRANE		92	0.337971	1.3423	0.10124	0.230182	1	8992	tags=35%, list=16%, signal=41%
GOBP_RIBONUCLEOSIDE_MONOPHOSPHATE_METABOLIC_PROCESS	GOBP_RIBONUCLEOSIDE_MONOPHOSPHATE_METABOLIC_PROCESS		54	0.362724	1.34153	0.113978	0.230261	1	3995	tags=24%, list=7%, signal=26%
GOMF_CLATHRIN_BINDING	GOMF_CLATHRIN_BINDING		68	0.350641	1.34252	0.106195	0.230293	1	4073	tags=24%, list=7%, signal=25%
GOBP_POSITIVE_REGULATION_OF_PROTEIN_CONTAINING_COMPLEX_ASSEMBLY	GOBP_POSITIVE_REGULATION_OF_PROTEIN_CONTAINING_COMPLEX_ASSEMBLY		251	0.306129	1.34233	0.0808989	0.230326	1	6105	tags=27%, list=11%, signal=30%
GOBP_GLUTAMATE_SECRETION	GOBP_GLUTAMATE_SECRETION		40	0.377746	1.34153	0.0778589	0.230441	1	12895	tags=43%, list=23%, signal=55%
GOBP_CARBOHYDRATE_BIOSYNTHETIC_PROCESS	GOBP_CARBOHYDRATE_BIOSYNTHETIC_PROCESS		209	0.309265	1.3398	0.0647482	0.231919	1	9823	tags=30%, list=18%, signal=36%
GOBP_RESPONSE_TO_LEUKEMIA_INHIBITORY_FACTOR	GOBP_RESPONSE_TO_LEUKEMIA_INHIBITORY_FACTOR		80	0.363246	1.33956	0.135321	0.231988	1	9341	tags=33%, list=17%, signal=39%
GOCC_U5_SNRNP	GOCC_U5_SNRNP		23	0.512651	1.3389	0.155279	0.232537	1	12978	tags=57%, list=23%, signal=74%
GOBP_POSITIVE_REGULATION_OF_PROTEIN_TARGETING_TO_MITOCHONDRION	GOBP_POSITIVE_REGULATION_OF_PROTEIN_TARGETING_TO_MITOCHONDRION		32	0.398895	1.33851	0.124736	0.232777	1	12295	tags=50%, list=22%, signal=64%
GOBP_CARBOHYDRATE_HOMEOSTASIS	GOBP_CARBOHYDRATE_HOMEOSTASIS		226	0.300469	1.33797	0.0523691	0.232974	1	10411	tags=31%, list=19%, signal=39%
GOBP_PEPTIDYL_CYSTEINE_MODIFICATION	GOBP_PEPTIDYL_CYSTEINE_MODIFICATION		48	0.34312	1.33809	0.0702128	0.233027	1	14033	tags=46%, list=25%, signal=61%
GOBP_MICROTUBULE_ANCHORING	GOBP_MICROTUBULE_ANCHORING		25	0.468276	1.33737	0.167984	0.233461	1	7460	tags=40%, list=13%, signal=46%
GOBP_POSITIVE_REGULATION_OF_MITOCHONDRION_ORGANIZATION	GOBP_POSITIVE_REGULATION_OF_MITOCHONDRION_ORGANIZATION		82	0.354662	1.33681	0.0985011	0.233715	1	8439	tags=32%, list=15%, signal=37%
GOBP_PIGMENT_BIOSYNTHETIC_PROCESS	GOBP_PIGMENT_BIOSYNTHETIC_PROCESS		57	0.364935	1.33691	0.106472	0.233793	1	13685	tags=44%, list=25%, signal=58%
GOMF_SEQUENCE_SPECIFIC_SINGLE_STRANDED_DNA_BINDING	GOMF_SEQUENCE_SPECIFIC_SINGLE_STRANDED_DNA_BINDING		15	0.487702	1.33606	0.164211	0.234167	1	7763	tags=53%, list=14%, signal=62%
GOBP_POSITIVE_REGULATION_OF_CELL_CYCLE_G1_S_PHASE_TRANSITION	GOBP_POSITIVE_REGULATION_OF_CELL_CYCLE_G1_S_PHASE_TRANSITION		54	0.368062	1.33612	0.101293	0.234281	1	7550	tags=30%, list=14%, signal=34%
GOMF_TRANSLATION_INITIATION_FACTOR_BINDING	GOMF_TRANSLATION_INITIATION_FACTOR_BINDING		32	0.444373	1.33533	0.160173	0.234366	1	8148	tags=41%, list=15%, signal=48%
GOCC_DENDRITE_CYTOPLASM	GOCC_DENDRITE_CYTOPLASM		31	0.41077	1.33564	0.141026	0.234428	1	7477	tags=35%, list=14%, signal=41%
GOBP_RESPONSE_TO_GONADOTROPIN	GOBP_RESPONSE_TO_GONADOTROPIN		24	0.428444	1.33543	0.10984	0.234456	1	7808	tags=42%, list=14%, signal=49%
GOBP_CELLULAR_RESPONSE_TO_LIGHT_STIMULUS	GOBP_CELLULAR_RESPONSE_TO_LIGHT_STIMULUS		132	0.316559	1.3345	0.0808314	0.234539	1	7453	tags=30%, list=13%, signal=34%
GOBP_MITOTIC_RECOMBINATION	GOBP_MITOTIC_RECOMBINATION		24	0.488463	1.3348	0.181633	0.234586	1	6595	tags=46%, list=12%, signal=52%
GOMF_DIOXYGENASE_ACTIVITY	GOMF_DIOXYGENASE_ACTIVITY		89	0.333655	1.33428	0.103672	0.234614	1	10747	tags=35%, list=19%, signal=43%
GOBP_RNA_PHOSPHODIESTER_BOND_HYDROLYSIS_EXONUCLEOLYTIC	GOBP_RNA_PHOSPHODIESTER_BOND_HYDROLYSIS_EXONUCLEOLYTIC		43	0.398605	1.33494	0.122917	0.234635	1	3247	tags=23%, list=6%, signal=25%
GOBP_HYPOTHALAMUS_DEVELOPMENT	GOBP_HYPOTHALAMUS_DEVELOPMENT		20	0.44905	1.3345	0.104911	0.234717	1	12983	tags=45%, list=23%, signal=59%
GOBP_NEGATIVE_REGULATION_OF_CELL_CYCLE_G1_S_PHASE_TRANSITION	GOBP_NEGATIVE_REGULATION_OF_CELL_CYCLE_G1_S_PHASE_TRANSITION		115	0.336858	1.33397	0.101512	0.234772	1	4696	tags=27%, list=8%, signal=29%
GOBP_NEGATIVE_REGULATION_OF_POSTTRANSCRIPTIONAL_GENE_SILENCING	GOBP_NEGATIVE_REGULATION_OF_POSTTRANSCRIPTIONAL_GENE_SILENCING		22	0.415523	1.33344	0.115468	0.235153	1	2113	tags=14%, list=4%, signal=14%
GOCC_CENTRIOLE	GOCC_CENTRIOLE		136	0.384449	1.33281	0.147239	0.23567	1	5246	tags=27%, list=9%, signal=30%
GOBP_EMBRYONIC_SKELETAL_SYSTEM_MORPHOGENESIS	GOBP_EMBRYONIC_SKELETAL_SYSTEM_MORPHOGENESIS		89	0.383583	1.33227	0.155211	0.235898	1	12848	tags=39%, list=23%, signal=51%
GOBP_NCRNA_CATABOLIC_PROCESS	GOBP_NCRNA_CATABOLIC_PROCESS		37	0.4126	1.33236	0.139059	0.235966	1	8331	tags=38%, list=15%, signal=45%
GOBP_ACTIVATION_OF_INNATE_IMMUNE_RESPONSE	GOBP_ACTIVATION_OF_INNATE_IMMUNE_RESPONSE		144	0.352805	1.3315	0.140044	0.236261	1	12924	tags=44%, list=23%, signal=58%
GOBP_PROTEIN_INSERTION_INTO_ER_MEMBRANE	GOBP_PROTEIN_INSERTION_INTO_ER_MEMBRANE		17	0.499478	1.33158	0.16996	0.236342	1	10051	tags=53%, list=18%, signal=65%
GOBP_REGULATION_OF_AMYLOID_PRECURSOR_PROTEIN_CATABOLIC_PROCESS	GOBP_REGULATION_OF_AMYLOID_PRECURSOR_PROTEIN_CATABOLIC_PROCESS		51	0.335834	1.33169	0.0714286	0.236393	1	4487	tags=24%, list=8%, signal=26%
GOMF_TRANSFERASE_ACTIVITY_TRANSFERRING_ACYL_GROUPS	GOMF_TRANSFERASE_ACTIVITY_TRANSFERRING_ACYL_GROUPS		247	0.295574	1.33097	0.0560538	0.236464	1	7428	tags=28%, list=13%, signal=32%
GOBP_SCHWANN_CELL_DEVELOPMENT	GOBP_SCHWANN_CELL_DEVELOPMENT		28	0.409306	1.33109	0.128692	0.236521	1	5474	tags=29%, list=10%, signal=32%
GOBP_TRNA_MODIFICATION	GOBP_TRNA_MODIFICATION		87	0.388723	1.33056	0.157464	0.236535	1	10343	tags=44%, list=19%, signal=54%
GOBP_CELLULAR_KETONE_METABOLIC_PROCESS	GOBP_CELLULAR_KETONE_METABOLIC_PROCESS		253	0.311164	1.33072	0.0725624	0.23654	1	10881	tags=32%, list=20%, signal=40%
GOBP_RETROGRADE_AXONAL_TRANSPORT	GOBP_RETROGRADE_AXONAL_TRANSPORT		21	0.451478	1.3296	0.132898	0.237442	1	5644	tags=38%, list=10%, signal=42%
GOBP_POSITIVE_REGULATION_OF_REPRODUCTIVE_PROCESS	GOBP_POSITIVE_REGULATION_OF_REPRODUCTIVE_PROCESS		79	0.329149	1.3288	0.0793269	0.237939	1	6473	tags=28%, list=12%, signal=31%
GOBP_ACETYL_COA_BIOSYNTHETIC_PROCESS_FROM_PYRUVATE	GOBP_ACETYL_COA_BIOSYNTHETIC_PROCESS_FROM_PYRUVATE		15	0.477851	1.32854	0.138776	0.238031	1	9932	tags=40%, list=18%, signal=49%
GOMF_P53_BINDING	GOMF_P53_BINDING		66	0.379657	1.32887	0.157783	0.23804	1	7399	tags=36%, list=13%, signal=42%
GOBP_STEM_CELL_DIFFERENTIATION	GOBP_STEM_CELL_DIFFERENTIATION		248	0.313275	1.32799	0.0717489	0.238081	1	5213	tags=22%, list=9%, signal=24%
GOMF_TRANSLATION_ELONGATION_FACTOR_ACTIVITY	GOMF_TRANSLATION_ELONGATION_FACTOR_ACTIVITY		19	0.461762	1.32832	0.150905	0.23809	1	5538	tags=32%, list=10%, signal=35%
GOMF_TRANSLATION_FACTOR_ACTIVITY_RNA_BINDING	GOMF_TRANSLATION_FACTOR_ACTIVITY_RNA_BINDING		84	0.376683	1.32804	0.1639	0.238219	1	8840	tags=33%, list=16%, signal=40%
GOBP_CELLULAR_RESPONSE_TO_EXTRACELLULAR_STIMULUS	GOBP_CELLULAR_RESPONSE_TO_EXTRACELLULAR_STIMULUS		231	0.293129	1.32768	0.0829493	0.238273	1	11245	tags=35%, list=20%, signal=44%
GOCC_PROTEASOME_CORE_COMPLEX	GOCC_PROTEASOME_CORE_COMPLEX		20	0.575017	1.32713	0.211066	0.238679	1	10881	tags=50%, list=20%, signal=62%
GOMF_THYROID_HORMONE_RECEPTOR_BINDING	GOMF_THYROID_HORMONE_RECEPTOR_BINDING		29	0.398821	1.32661	0.148649	0.238891	1	8851	tags=41%, list=16%, signal=49%
GOBP_TRIPARTITE_REGIONAL_SUBDIVISION	GOBP_TRIPARTITE_REGIONAL_SUBDIVISION		15	0.475607	1.32677	0.103524	0.238897	1	13118	tags=40%, list=24%, signal=52%
GOBP_TRANSLATIONAL_INITIATION	GOBP_TRANSLATIONAL_INITIATION		193	0.426317	1.32564	0.230315	0.239228	1	10357	tags=37%, list=19%, signal=45%
GOMF_SNRNA_BINDING	GOMF_SNRNA_BINDING		51	0.41665	1.32605	0.147752	0.239319	1	14283	tags=47%, list=26%, signal=63%
GOMF_UBIQUITIN_LIKE_PROTEIN_SPECIFIC_PROTEASE_ACTIVITY	GOMF_UBIQUITIN_LIKE_PROTEIN_SPECIFIC_PROTEASE_ACTIVITY		20	0.459835	1.32571	0.143737	0.239325	1	5874	tags=40%, list=11%, signal=45%
GOMF_PHOSPHATIDYLINOSITOL_PHOSPHATE_BINDING	GOMF_PHOSPHATIDYLINOSITOL_PHOSPHATE_BINDING		169	0.315358	1.32531	0.100917	0.23939	1	5310	tags=25%, list=10%, signal=27%
GOBP_REGULATION_OF_ER_TO_GOLGI_VESICLE_MEDIATED_TRANSPORT	GOBP_REGULATION_OF_ER_TO_GOLGI_VESICLE_MEDIATED_TRANSPORT		15	0.468403	1.32514	0.140562	0.239409	1	5089	tags=33%, list=9%, signal=37%
GOBP_REGULATION_OF_VACUOLE_ORGANIZATION	GOBP_REGULATION_OF_VACUOLE_ORGANIZATION		47	0.366095	1.32576	0.105263	0.239464	1	12589	tags=45%, list=23%, signal=58%
GOBP_SEX_DIFFERENTIATION	GOBP_SEX_DIFFERENTIATION		260	0.303309	1.32442	0.0751174	0.240049	1	9725	tags=32%, list=18%, signal=38%
GOBP_DEPHOSPHORYLATION	GOBP_DEPHOSPHORYLATION		487	0.284437	1.3241	0.0840708	0.24021	1	10194	tags=32%, list=18%, signal=39%
GOBP_BIOLOGICAL_PROCESS_INVOLVED_IN_INTERACTION_WITH_HOST	GOBP_BIOLOGICAL_PROCESS_INVOLVED_IN_INTERACTION_WITH_HOST		219	0.309602	1.32327	0.0997877	0.240951	1	11131	tags=37%, list=20%, signal=46%
GOBP_RHYTHMIC_PROCESS	GOBP_RHYTHMIC_PROCESS		293	0.309837	1.32297	0.103297	0.241086	1	10890	tags=36%, list=20%, signal=45%
GOCC_LARGE_RIBOSOMAL_SUBUNIT	GOCC_LARGE_RIBOSOMAL_SUBUNIT		115	0.517651	1.32249	0.260116	0.241442	1	12188	tags=45%, list=22%, signal=58%
GOBP_NEUROTRANSMITTER_TRANSPORT	GOBP_NEUROTRANSMITTER_TRANSPORT		207	0.309714	1.32168	0.108434	0.24198	1	10203	tags=32%, list=18%, signal=40%
GOBP_MALE_SEX_DIFFERENTIATION	GOBP_MALE_SEX_DIFFERENTIATION		151	0.313669	1.32181	0.0919283	0.242034	1	9025	tags=32%, list=16%, signal=38%
GOBP_CELLULAR_CARBOHYDRATE_METABOLIC_PROCESS	GOBP_CELLULAR_CARBOHYDRATE_METABOLIC_PROCESS		286	0.282265	1.32119	0.0578704	0.242155	1	9609	tags=29%, list=17%, signal=35%
GOBP_TROPHOBLAST_CELL_MIGRATION	GOBP_TROPHOBLAST_CELL_MIGRATION		16	0.43731	1.32131	0.127273	0.242183	1	6326	tags=44%, list=11%, signal=49%
GOMF_INSULIN_LIKE_GROWTH_FACTOR_RECEPTOR_BINDING	GOMF_INSULIN_LIKE_GROWTH_FACTOR_RECEPTOR_BINDING		16	0.457083	1.32033	0.126411	0.242747	1	6240	tags=38%, list=11%, signal=42%
GOBP_REGULATION_OF_CELLULAR_RESPIRATION	GOBP_REGULATION_OF_CELLULAR_RESPIRATION		22	0.436342	1.32037	0.112705	0.242883	1	17099	tags=50%, list=31%, signal=72%
GOBP_ERROR_PRONE_TRANSLESION_SYNTHESIS	GOBP_ERROR_PRONE_TRANSLESION_SYNTHESIS		21	0.495846	1.31953	0.183128	0.243456	1	4343	tags=43%, list=8%, signal=46%
GOBP_HINDBRAIN_DEVELOPMENT	GOBP_HINDBRAIN_DEVELOPMENT		139	0.332157	1.31881	0.087444	0.244103	1	10249	tags=32%, list=19%, signal=40%
GOCC_VESICLE_TETHERING_COMPLEX	GOCC_VESICLE_TETHERING_COMPLEX		70	0.362159	1.31826	0.144898	0.244507	1	14824	tags=49%, list=27%, signal=66%
GOBP_REGULATION_OF_ANIMAL_ORGAN_MORPHOGENESIS	GOBP_REGULATION_OF_ANIMAL_ORGAN_MORPHOGENESIS		176	0.330718	1.31722	0.125843	0.245438	1	9101	tags=31%, list=16%, signal=37%
GOBP_POSITIVE_REGULATION_OF_PROTEIN_POLYMERIZATION	GOBP_POSITIVE_REGULATION_OF_PROTEIN_POLYMERIZATION		130	0.312933	1.31692	0.0907127	0.245589	1	6035	tags=27%, list=11%, signal=30%
GOMF_LIGAND_GATED_CALCIUM_CHANNEL_ACTIVITY	GOMF_LIGAND_GATED_CALCIUM_CHANNEL_ACTIVITY		26	0.41032	1.31645	0.12761	0.245739	1	6832	tags=38%, list=12%, signal=44%
GOBP_POSITIVE_REGULATION_OF_PROTEIN_BINDING	GOBP_POSITIVE_REGULATION_OF_PROTEIN_BINDING		82	0.336753	1.31658	0.122056	0.245777	1	9553	tags=35%, list=17%, signal=43%
GOBP_HISTONE_H2A_MONOUBIQUITINATION	GOBP_HISTONE_H2A_MONOUBIQUITINATION		17	0.471003	1.31584	0.165644	0.246216	1	12843	tags=65%, list=23%, signal=84%
GOBP_NEGATIVE_REGULATION_OF_SMALL_MOLECULE_METABOLIC_PROCESS	GOBP_NEGATIVE_REGULATION_OF_SMALL_MOLECULE_METABOLIC_PROCESS		99	0.314718	1.31526	0.0581395	0.246737	1	9609	tags=31%, list=17%, signal=38%
GOBP_PEPTIDYL_PROLINE_MODIFICATION	GOBP_PEPTIDYL_PROLINE_MODIFICATION		58	0.370987	1.3135	0.125257	0.248489	1	11768	tags=36%, list=21%, signal=46%
GOMF_EPHRIN_RECEPTOR_BINDING	GOMF_EPHRIN_RECEPTOR_BINDING		27	0.424433	1.31173	0.148536	0.249063	1	8569	tags=48%, list=16%, signal=57%
GOBP_REGULATION_OF_BIOLOGICAL_PROCESS_INVOLVED_IN_SYMBIOTIC_INTERACTION	GOBP_REGULATION_OF_BIOLOGICAL_PROCESS_INVOLVED_IN_SYMBIOTIC_INTERACTION		194	0.319115	1.31279	0.145414	0.249124	1	6804	tags=28%, list=12%, signal=32%
GOBP_NEGATIVE_REGULATION_OF_GTPASE_ACTIVITY	GOBP_NEGATIVE_REGULATION_OF_GTPASE_ACTIVITY		45	0.361361	1.3115	0.133065	0.249127	1	12770	tags=49%, list=23%, signal=64%
GOBP_PLACENTA_BLOOD_VESSEL_DEVELOPMENT	GOBP_PLACENTA_BLOOD_VESSEL_DEVELOPMENT		29	0.400007	1.31182	0.130435	0.249129	1	12162	tags=45%, list=22%, signal=57%
GOMF_L_ASCORBIC_ACID_BINDING	GOMF_L_ASCORBIC_ACID_BINDING		20	0.444065	1.31128	0.175758	0.249201	1	14488	tags=50%, list=26%, signal=68%
GOMF_TRANSLATION_REGULATOR_ACTIVITY_NUCLEIC_ACID_BINDING	GOMF_TRANSLATION_REGULATOR_ACTIVITY_NUCLEIC_ACID_BINDING		108	0.356349	1.31189	0.162551	0.249237	1	8840	tags=32%, list=16%, signal=39%
GOMF_TRANSLATION_REGULATOR_ACTIVITY	GOMF_TRANSLATION_REGULATOR_ACTIVITY		138	0.348978	1.31197	0.162105	0.249342	1	8840	tags=32%, list=16%, signal=38%
GOBP_NEGATIVE_REGULATION_OF_DEFENSE_RESPONSE_TO_VIRUS	GOBP_NEGATIVE_REGULATION_OF_DEFENSE_RESPONSE_TO_VIRUS		23	0.410322	1.31211	0.16875	0.249352	1	6326	tags=35%, list=11%, signal=39%
GOBP_RESPONSE_TO_EPIDERMAL_GROWTH_FACTOR	GOBP_RESPONSE_TO_EPIDERMAL_GROWTH_FACTOR		45	0.374661	1.3124	0.136865	0.249383	1	5899	tags=27%, list=11%, signal=30%
GOBP_RRNA_CONTAINING_RIBONUCLEOPROTEIN_COMPLEX_EXPORT_FROM_NUCLEUS	GOBP_RRNA_CONTAINING_RIBONUCLEOPROTEIN_COMPLEX_EXPORT_FROM_NUCLEUS		15	0.527608	1.31219	0.203319	0.249437	1	13131	tags=73%, list=24%, signal=96%
GOBP_RESPONSE_TO_OXYGEN_RADICAL	GOBP_RESPONSE_TO_OXYGEN_RADICAL		26	0.404797	1.31077	0.121951	0.249541	1	5332	tags=31%, list=10%, signal=34%
GOBP_SINGLE_FERTILIZATION	GOBP_SINGLE_FERTILIZATION		156	0.300142	1.31015	0.0589812	0.25009	1	10392	tags=32%, list=19%, signal=39%
GOBP_RESPONSE_TO_OXIDATIVE_STRESS	GOBP_RESPONSE_TO_OXIDATIVE_STRESS		430	0.272186	1.30963	0.0682353	0.250499	1	7834	tags=26%, list=14%, signal=30%
GOBP_POSITIVE_REGULATION_OF_CELLULAR_PROTEIN_CATABOLIC_PROCESS	GOBP_POSITIVE_REGULATION_OF_CELLULAR_PROTEIN_CATABOLIC_PROCESS		150	0.299204	1.30864	0.0917226	0.251473	1	9846	tags=35%, list=18%, signal=42%
GOBP_NEGATIVE_REGULATION_OF_CELL_DIVISION	GOBP_NEGATIVE_REGULATION_OF_CELL_DIVISION		17	0.444376	1.30769	0.168803	0.252362	1	4696	tags=29%, list=8%, signal=32%
GOMF_CADHERIN_BINDING_INVOLVED_IN_CELL_CELL_ADHESION	GOMF_CADHERIN_BINDING_INVOLVED_IN_CELL_CELL_ADHESION		18	0.505621	1.30701	0.195279	0.252966	1	4883	tags=39%, list=9%, signal=43%
GOBP_REGULATION_OF_INSULIN_RECEPTOR_SIGNALING_PATHWAY	GOBP_REGULATION_OF_INSULIN_RECEPTOR_SIGNALING_PATHWAY		69	0.337282	1.3063	0.103982	0.253556	1	10340	tags=35%, list=19%, signal=43%
GOBP_L_ALPHA_AMINO_ACID_TRANSMEMBRANE_TRANSPORT	GOBP_L_ALPHA_AMINO_ACID_TRANSMEMBRANE_TRANSPORT		61	0.344482	1.30578	0.115023	0.253944	1	9284	tags=36%, list=17%, signal=43%
GOBP_NUCLEOTIDE_EXCISION_REPAIR_DNA_DAMAGE_RECOGNITION	GOBP_NUCLEOTIDE_EXCISION_REPAIR_DNA_DAMAGE_RECOGNITION		23	0.444926	1.30472	0.175403	0.254812	1	8811	tags=48%, list=16%, signal=57%
GOCC_TRANSCRIPTIONALLY_ACTIVE_CHROMATIN	GOCC_TRANSCRIPTIONALLY_ACTIVE_CHROMATIN		20	0.460781	1.30475	0.170526	0.25496	1	6739	tags=45%, list=12%, signal=51%
GOBP_FOLIC_ACID_CONTAINING_COMPOUND_METABOLIC_PROCESS	GOBP_FOLIC_ACID_CONTAINING_COMPOUND_METABOLIC_PROCESS		27	0.424939	1.30418	0.152577	0.255236	1	7623	tags=37%, list=14%, signal=43%
GOBP_DEMETHYLATION	GOBP_DEMETHYLATION		72	0.357904	1.30299	0.155462	0.255982	1	4089	tags=26%, list=7%, signal=28%
GOMF_GALACTOSYLTRANSFERASE_ACTIVITY	GOMF_GALACTOSYLTRANSFERASE_ACTIVITY		25	0.430874	1.30323	0.166667	0.256086	1	4423	tags=32%, list=8%, signal=35%
GOBP_MITOCHONDRIAL_GENOME_MAINTENANCE	GOBP_MITOCHONDRIAL_GENOME_MAINTENANCE		21	0.458258	1.30302	0.204593	0.256132	1	7808	tags=48%, list=14%, signal=55%
GOCC_AUTOPHAGOSOME	GOCC_AUTOPHAGOSOME		98	0.330576	1.30248	0.125541	0.256367	1	12955	tags=37%, list=23%, signal=48%
GOBP_CRANIAL_NERVE_DEVELOPMENT	GOBP_CRANIAL_NERVE_DEVELOPMENT		45	0.371431	1.30227	0.122195	0.256424	1	17003	tags=58%, list=31%, signal=83%
GOBP_UBIQUITIN_DEPENDENT_ERAD_PATHWAY	GOBP_UBIQUITIN_DEPENDENT_ERAD_PATHWAY		78	0.344586	1.30209	0.144033	0.25647	1	8703	tags=31%, list=16%, signal=36%
GOBP_POSITIVE_REGULATION_OF_NUCLEOCYTOPLASMIC_TRANSPORT	GOBP_POSITIVE_REGULATION_OF_NUCLEOCYTOPLASMIC_TRANSPORT		61	0.373414	1.30108	0.16849	0.256634	1	12987	tags=51%, list=23%, signal=66%
GOBP_NEUROTRANSMITTER_SECRETION	GOBP_NEUROTRANSMITTER_SECRETION		153	0.316993	1.30172	0.135831	0.256693	1	10203	tags=32%, list=18%, signal=39%
GOCC_SYNAPTIC_VESICLE_MEMBRANE	GOCC_SYNAPTIC_VESICLE_MEMBRANE		102	0.337181	1.30109	0.127907	0.256807	1	12495	tags=43%, list=23%, signal=56%
GOMF_PROTEIN_MACROMOLECULE_ADAPTOR_ACTIVITY	GOMF_PROTEIN_MACROMOLECULE_ADAPTOR_ACTIVITY		263	0.289576	1.30074	0.104348	0.256848	1	6811	tags=27%, list=12%, signal=30%
GOBP_PROTEIN_MANNOSYLATION	GOBP_PROTEIN_MANNOSYLATION		22	0.438981	1.30135	0.160643	0.256924	1	11408	tags=41%, list=21%, signal=52%
GOBP_REGULATION_OF_NEURON_PROJECTION_ARBORIZATION	GOBP_REGULATION_OF_NEURON_PROJECTION_ARBORIZATION		15	0.466745	1.3011	0.159827	0.256982	1	2334	tags=27%, list=4%, signal=28%
GOBP_REGULATION_OF_PHOSPHATASE_ACTIVITY	GOBP_REGULATION_OF_PHOSPHATASE_ACTIVITY		176	0.299798	1.29975	0.104348	0.257397	1	10474	tags=32%, list=19%, signal=40%
GOBP_LABYRINTHINE_LAYER_MORPHOGENESIS	GOBP_LABYRINTHINE_LAYER_MORPHOGENESIS		19	0.438838	1.29981	0.174779	0.257505	1	3300	tags=26%, list=6%, signal=28%
GOBP_REGULATION_OF_CELL_CYCLE_G1_S_PHASE_TRANSITION	GOBP_REGULATION_OF_CELL_CYCLE_G1_S_PHASE_TRANSITION		185	0.31461	1.29987	0.109131	0.257631	1	4696	tags=23%, list=8%, signal=25%
GOBP_REGULATION_OF_TRANSLATION_IN_RESPONSE_TO_STRESS	GOBP_REGULATION_OF_TRANSLATION_IN_RESPONSE_TO_STRESS		21	0.4372	1.29927	0.171429	0.257763	1	7453	tags=38%, list=13%, signal=44%
GOBP_POSITIVE_REGULATION_OF_MRNA_CATABOLIC_PROCESS	GOBP_POSITIVE_REGULATION_OF_MRNA_CATABOLIC_PROCESS		52	0.399165	1.29848	0.170974	0.25815	1	4481	tags=23%, list=8%, signal=25%
GOBP_MITOCHONDRIAL_TRANSCRIPTION	GOBP_MITOCHONDRIAL_TRANSCRIPTION		16	0.471048	1.29855	0.191667	0.258245	1	13443	tags=56%, list=24%, signal=74%
GOBP_PROTEIN_HETEROOLIGOMERIZATION	GOBP_PROTEIN_HETEROOLIGOMERIZATION		24	0.406234	1.29865	0.165957	0.258323	1	3947	tags=29%, list=7%, signal=31%
GOBP_POSITIVE_REGULATION_OF_MEMBRANE_POTENTIAL	GOBP_POSITIVE_REGULATION_OF_MEMBRANE_POTENTIAL		16	0.442759	1.2979	0.135307	0.258455	1	12465	tags=56%, list=23%, signal=73%
GOBP_PROTEIN_POLYMERIZATION	GOBP_PROTEIN_POLYMERIZATION		288	0.292185	1.29741	0.0944206	0.25846	1	6035	tags=25%, list=11%, signal=28%
GOBP_REGULATION_OF_GLIAL_CELL_DIFFERENTIATION	GOBP_REGULATION_OF_GLIAL_CELL_DIFFERENTIATION		67	0.349371	1.29764	0.126984	0.25857	1	9374	tags=34%, list=17%, signal=41%
GOBP_MATERNAL_PLACENTA_DEVELOPMENT	GOBP_MATERNAL_PLACENTA_DEVELOPMENT		28	0.38041	1.29746	0.118421	0.258594	1	9671	tags=39%, list=17%, signal=48%
GOBP_REGULATION_OF_POSTSYNAPTIC_NEUROTRANSMITTER_RECEPTOR_ACTIVITY	GOBP_REGULATION_OF_POSTSYNAPTIC_NEUROTRANSMITTER_RECEPTOR_ACTIVITY		16	0.478503	1.29794	0.150588	0.258596	1	13904	tags=63%, list=25%, signal=83%
GOBP_CELLULAR_RESPONSE_TO_DEXAMETHASONE_STIMULUS	GOBP_CELLULAR_RESPONSE_TO_DEXAMETHASONE_STIMULUS		29	0.392019	1.29626	0.122402	0.259424	1	14349	tags=48%, list=26%, signal=65%
GOBP_POLYSACCHARIDE_CATABOLIC_PROCESS	GOBP_POLYSACCHARIDE_CATABOLIC_PROCESS		27	0.382658	1.29641	0.121622	0.259441	1	7161	tags=30%, list=13%, signal=34%
GOBP_CELLULAR_RESPONSE_TO_STARVATION	GOBP_CELLULAR_RESPONSE_TO_STARVATION		154	0.303236	1.29582	0.101382	0.259599	1	11245	tags=34%, list=20%, signal=43%
GOBP_REGULATION_OF_WNT_SIGNALING_PATHWAY	GOBP_REGULATION_OF_WNT_SIGNALING_PATHWAY		360	0.2949	1.29583	0.123318	0.259779	1	8347	tags=29%, list=15%, signal=33%
GOBP_TRNA_METHYLATION	GOBP_TRNA_METHYLATION		39	0.41564	1.29551	0.190965	0.259784	1	11047	tags=46%, list=20%, signal=58%
GOBP_RNA_DESTABILIZATION	GOBP_RNA_DESTABILIZATION		36	0.431216	1.29484	0.188406	0.260406	1	5869	tags=28%, list=11%, signal=31%
GOBP_ASSOCIATIVE_LEARNING	GOBP_ASSOCIATIVE_LEARNING		67	0.335085	1.29341	0.126147	0.261599	1	10968	tags=37%, list=20%, signal=46%
GOBP_NAD_METABOLIC_PROCESS	GOBP_NAD_METABOLIC_PROCESS		51	0.37836	1.29354	0.148148	0.261614	1	7517	tags=27%, list=14%, signal=32%
GOBP_POSTSYNAPTIC_MEMBRANE_ORGANIZATION	GOBP_POSTSYNAPTIC_MEMBRANE_ORGANIZATION		37	0.371863	1.29163	0.126168	0.263444	1	1619	tags=16%, list=3%, signal=17%
GOBP_RESPONSE_TO_ALKALOID	GOBP_RESPONSE_TO_ALKALOID		99	0.321203	1.29124	0.100503	0.263698	1	10631	tags=38%, list=19%, signal=47%
GOBP_RIBOSOMAL_LARGE_SUBUNIT_ASSEMBLY	GOBP_RIBOSOMAL_LARGE_SUBUNIT_ASSEMBLY		28	0.507394	1.29102	0.240586	0.263777	1	9356	tags=39%, list=17%, signal=47%
GOBP_ASYMMETRIC_CELL_DIVISION	GOBP_ASYMMETRIC_CELL_DIVISION		17	0.438871	1.2907	0.150198	0.263943	1	3039	tags=29%, list=5%, signal=31%
GOBP_PURINE_NUCLEOBASE_METABOLIC_PROCESS	GOBP_PURINE_NUCLEOBASE_METABOLIC_PROCESS		18	0.466795	1.29023	0.194861	0.264139	1	11746	tags=44%, list=21%, signal=56%
GOCC_RNAI_EFFECTOR_COMPLEX	GOCC_RNAI_EFFECTOR_COMPLEX		16	0.509717	1.29025	0.192771	0.264299	1	6080	tags=31%, list=11%, signal=35%
GOCC_MITOCHONDRIAL_MATRIX	GOCC_MITOCHONDRIAL_MATRIX		468	0.353038	1.28943	0.211155	0.264479	1	11344	tags=38%, list=21%, signal=48%
GOCC_PROTON_TRANSPORTING_TWO_SECTOR_ATPASE_COMPLEX	GOCC_PROTON_TRANSPORTING_TWO_SECTOR_ATPASE_COMPLEX		51	0.429278	1.28951	0.200401	0.264578	1	10171	tags=43%, list=18%, signal=53%
GOBP_REGULATION_OF_POLYSACCHARIDE_BIOSYNTHETIC_PROCESS	GOBP_REGULATION_OF_POLYSACCHARIDE_BIOSYNTHETIC_PROCESS		38	0.378953	1.2896	0.134091	0.26466	1	9579	tags=37%, list=17%, signal=45%
GOCC_RETROMER_COMPLEX	GOCC_RETROMER_COMPLEX		21	0.447925	1.289	0.172917	0.264818	1	5588	tags=38%, list=10%, signal=42%
GOBP_CELLULAR_RESPONSE_TO_INSULIN_STIMULUS	GOBP_CELLULAR_RESPONSE_TO_INSULIN_STIMULUS		224	0.291285	1.2875	0.111617	0.264893	1	11998	tags=35%, list=22%, signal=44%
GOBP_NERVE_DEVELOPMENT	GOBP_NERVE_DEVELOPMENT		69	0.34859	1.28862	0.138889	0.264893	1	9545	tags=33%, list=17%, signal=40%
GOBP_OLIGODENDROCYTE_DEVELOPMENT	GOBP_OLIGODENDROCYTE_DEVELOPMENT		43	0.346543	1.28761	0.11828	0.264949	1	3220	tags=26%, list=6%, signal=27%
GOBP_VIRAL_GENOME_REPLICATION	GOBP_VIRAL_GENOME_REPLICATION		126	0.332811	1.28865	0.169072	0.265047	1	9694	tags=34%, list=18%, signal=41%
GOMF_OXIDOREDUCTASE_ACTIVITY_ACTING_ON_THE_CH_NH_GROUP_OF_DONORS_NAD_OR_NADP_AS_ACCEPTOR	GOMF_OXIDOREDUCTASE_ACTIVITY_ACTING_ON_THE_CH_NH_GROUP_OF_DONORS_NAD_OR_NADP_AS_ACCEPTOR		19	0.425554	1.28703	0.167715	0.265057	1	6227	tags=26%, list=11%, signal=30%
GOBP_RESPONSE_TO_INTERLEUKIN_7	GOBP_RESPONSE_TO_INTERLEUKIN_7		27	0.394658	1.28763	0.149606	0.265111	1	3200	tags=30%, list=6%, signal=31%
GOMF_ATPASE_ACTIVATOR_ACTIVITY	GOMF_ATPASE_ACTIVATOR_ACTIVITY		26	0.396473	1.28714	0.142574	0.265113	1	3158	tags=19%, list=6%, signal=20%
GOBP_NOTCH_SIGNALING_PATHWAY	GOBP_NOTCH_SIGNALING_PATHWAY		182	0.302812	1.28825	0.122768	0.265152	1	6257	tags=25%, list=11%, signal=28%
GOBP_KETONE_BIOSYNTHETIC_PROCESS	GOBP_KETONE_BIOSYNTHETIC_PROCESS		42	0.386498	1.28674	0.142562	0.26521	1	12248	tags=40%, list=22%, signal=52%
GOBP_PROTEASOMAL_UBIQUITIN_INDEPENDENT_PROTEIN_CATABOLIC_PROCESS	GOBP_PROTEASOMAL_UBIQUITIN_INDEPENDENT_PROTEIN_CATABOLIC_PROCESS		22	0.511194	1.28786	0.240891	0.26522	1	10881	tags=45%, list=20%, signal=57%
GOBP_PALLIUM_DEVELOPMENT	GOBP_PALLIUM_DEVELOPMENT		151	0.324204	1.28764	0.13544	0.265277	1	13155	tags=45%, list=24%, signal=59%
GOBP_RESPONSE_TO_REACTIVE_OXYGEN_SPECIES	GOBP_RESPONSE_TO_REACTIVE_OXYGEN_SPECIES		215	0.282975	1.28791	0.0883055	0.265343	1	10469	tags=31%, list=19%, signal=38%
GOCC_INTRINSIC_COMPONENT_OF_ENDOPLASMIC_RETICULUM_MEMBRANE	GOCC_INTRINSIC_COMPONENT_OF_ENDOPLASMIC_RETICULUM_MEMBRANE		161	0.320165	1.28618	0.151697	0.265443	1	9617	tags=34%, list=17%, signal=41%
GOBP_CELLULAR_CARBOHYDRATE_CATABOLIC_PROCESS	GOBP_CELLULAR_CARBOHYDRATE_CATABOLIC_PROCESS		47	0.345243	1.28629	0.138249	0.265519	1	8144	tags=30%, list=15%, signal=35%
GOBP_PROTEIN_LOCALIZATION_TO_CELL_PERIPHERY	GOBP_PROTEIN_LOCALIZATION_TO_CELL_PERIPHERY		327	0.285332	1.28543	0.11435	0.266138	1	9609	tags=31%, list=17%, signal=37%
GOBP_REGULATION_OF_CYTOSKELETON_ORGANIZATION	GOBP_REGULATION_OF_CYTOSKELETON_ORGANIZATION		498	0.291314	1.28518	0.123348	0.266234	1	9462	tags=33%, list=17%, signal=39%
GOCC_CENTRIOLAR_SATELLITE	GOCC_CENTRIOLAR_SATELLITE		105	0.333148	1.285	0.126915	0.266284	1	6909	tags=30%, list=13%, signal=35%
GOBP_POSITIVE_REGULATION_OF_NEUROGENESIS	GOBP_POSITIVE_REGULATION_OF_NEUROGENESIS		216	0.313049	1.28444	0.129754	0.266367	1	7361	tags=26%, list=13%, signal=30%
GOMF_EXORIBONUCLEASE_ACTIVITY	GOMF_EXORIBONUCLEASE_ACTIVITY		39	0.395039	1.28444	0.184713	0.266551	1	3247	tags=23%, list=6%, signal=25%
GOBP_B_CELL_APOPTOTIC_PROCESS	GOBP_B_CELL_APOPTOTIC_PROCESS		25	0.400501	1.28454	0.151452	0.26662	1	1886	tags=28%, list=3%, signal=29%
GOBP_NEUROTRANSMITTER_UPTAKE	GOBP_NEUROTRANSMITTER_UPTAKE		38	0.377826	1.2836	0.132701	0.26677	1	9284	tags=39%, list=17%, signal=47%
GOBP_CRANIAL_NERVE_MORPHOGENESIS	GOBP_CRANIAL_NERVE_MORPHOGENESIS		26	0.425163	1.28392	0.193317	0.266779	1	15462	tags=58%, list=28%, signal=80%
GOBP_REGULATION_OF_CLATHRIN_DEPENDENT_ENDOCYTOSIS	GOBP_REGULATION_OF_CLATHRIN_DEPENDENT_ENDOCYTOSIS		19	0.468023	1.28337	0.200436	0.266864	1	4752	tags=37%, list=9%, signal=40%
GOMF_STEROID_HORMONE_RECEPTOR_BINDING	GOMF_STEROID_HORMONE_RECEPTOR_BINDING		77	0.340104	1.28366	0.147368	0.266892	1	7808	tags=34%, list=14%, signal=39%
GOBP_AMYLOID_PRECURSOR_PROTEIN_METABOLIC_PROCESS	GOBP_AMYLOID_PRECURSOR_PROTEIN_METABOLIC_PROCESS		86	0.299571	1.28115	0.104701	0.269285	1	4661	tags=22%, list=8%, signal=24%
GOBP_TETRAHYDROFOLATE_METABOLIC_PROCESS	GOBP_TETRAHYDROFOLATE_METABOLIC_PROCESS		19	0.471203	1.27991	0.187629	0.2706	1	7623	tags=32%, list=14%, signal=37%
GOBP_DIENCEPHALON_DEVELOPMENT	GOBP_DIENCEPHALON_DEVELOPMENT		71	0.344643	1.27907	0.111111	0.271422	1	13076	tags=37%, list=24%, signal=48%
GOCC_AUTOPHAGOSOME_MEMBRANE	GOCC_AUTOPHAGOSOME_MEMBRANE		39	0.367912	1.27786	0.166307	0.271792	1	8480	tags=33%, list=15%, signal=39%
GOBP_WALKING_BEHAVIOR	GOBP_WALKING_BEHAVIOR		25	0.413388	1.27816	0.1606	0.27181	1	10866	tags=44%, list=20%, signal=55%
GOCC_GOLGI_CISTERNA	GOCC_GOLGI_CISTERNA		118	0.308561	1.27835	0.133192	0.271951	1	4934	tags=22%, list=9%, signal=24%
GOBP_REGULATION_OF_PROTEIN_CONTAINING_COMPLEX_ASSEMBLY	GOBP_REGULATION_OF_PROTEIN_CONTAINING_COMPLEX_ASSEMBLY		433	0.278841	1.27786	0.124169	0.271977	1	6105	tags=24%, list=11%, signal=27%
GOBP_GLANDULAR_EPITHELIAL_CELL_DEVELOPMENT	GOBP_GLANDULAR_EPITHELIAL_CELL_DEVELOPMENT		25	0.41883	1.27817	0.150985	0.271986	1	15150	tags=52%, list=27%, signal=72%
GOBP_REGULATION_OF_NERVOUS_SYSTEM_DEVELOPMENT	GOBP_REGULATION_OF_NERVOUS_SYSTEM_DEVELOPMENT		418	0.298125	1.27846	0.124722	0.271997	1	7361	tags=25%, list=13%, signal=29%
GOBP_CERAMIDE_BIOSYNTHETIC_PROCESS	GOBP_CERAMIDE_BIOSYNTHETIC_PROCESS		66	0.324062	1.2771	0.106029	0.272483	1	8417	tags=27%, list=15%, signal=32%
GOBP_TYPE_B_PANCREATIC_CELL_DEVELOPMENT	GOBP_TYPE_B_PANCREATIC_CELL_DEVELOPMENT		20	0.433504	1.27643	0.181628	0.273057	1	15150	tags=50%, list=27%, signal=69%
GOCC_AP_TYPE_MEMBRANE_COAT_ADAPTOR_COMPLEX	GOCC_AP_TYPE_MEMBRANE_COAT_ADAPTOR_COMPLEX		40	0.37289	1.27623	0.153846	0.273108	1	10522	tags=38%, list=19%, signal=46%
GOBP_VIRAL_TRANSLATION	GOBP_VIRAL_TRANSLATION		15	0.51831	1.27487	0.224449	0.273249	1	6080	tags=40%, list=11%, signal=45%
GOMF_RIBOSOMAL_SMALL_SUBUNIT_BINDING	GOMF_RIBOSOMAL_SMALL_SUBUNIT_BINDING		17	0.477369	1.27501	0.232033	0.273266	1	8840	tags=41%, list=16%, signal=49%
GOBP_POSITIVE_REGULATION_OF_GLUCONEOGENESIS	GOBP_POSITIVE_REGULATION_OF_GLUCONEOGENESIS		15	0.45106	1.27574	0.176955	0.273313	1	7808	tags=47%, list=14%, signal=54%
GOBP_MEMBRANE_FUSION	GOBP_MEMBRANE_FUSION		170	0.29659	1.2751	0.122807	0.273334	1	9993	tags=31%, list=18%, signal=38%
GOCC_GERM_CELL_NUCLEUS	GOCC_GERM_CELL_NUCLEUS		18	0.443599	1.27583	0.1766	0.273382	1	1998	tags=22%, list=4%, signal=23%
GOMF_14_3_3_PROTEIN_BINDING	GOMF_14_3_3_PROTEIN_BINDING		31	0.390231	1.27548	0.150515	0.273447	1	9579	tags=42%, list=17%, signal=51%
GOMF_SYNTAXIN_1_BINDING	GOMF_SYNTAXIN_1_BINDING		26	0.426655	1.27514	0.152968	0.273471	1	10178	tags=38%, list=18%, signal=47%
GOBP_RNA_MODIFICATION	GOBP_RNA_MODIFICATION		167	0.342531	1.27444	0.177824	0.273589	1	10343	tags=37%, list=19%, signal=45%
GOBP_REGULATION_OF_CELL_MORPHOGENESIS_INVOLVED_IN_DIFFERENTIATION	GOBP_REGULATION_OF_CELL_MORPHOGENESIS_INVOLVED_IN_DIFFERENTIATION		94	0.323928	1.27426	0.135965	0.273613	1	7269	tags=28%, list=13%, signal=32%
GOBP_INSULIN_RECEPTOR_SIGNALING_PATHWAY	GOBP_INSULIN_RECEPTOR_SIGNALING_PATHWAY		143	0.307597	1.27517	0.132723	0.273623	1	13901	tags=41%, list=25%, signal=55%
GOBP_POSITIVE_REGULATION_OF_TRANSCRIPTION_FROM_RNA_POLYMERASE_II_PROMOTER_IN_RESPONSE_TO_STRESS	GOBP_POSITIVE_REGULATION_OF_TRANSCRIPTION_FROM_RNA_POLYMERASE_II_PROMOTER_IN_RESPONSE_TO_STRESS		24	0.412656	1.27404	0.169935	0.273698	1	4496	tags=29%, list=8%, signal=32%
GOCC_DESMOSOME	GOCC_DESMOSOME		25	0.462884	1.27315	0.196868	0.274007	1	10639	tags=48%, list=19%, signal=59%
GOBP_RESPONSE_TO_FIBROBLAST_GROWTH_FACTOR	GOBP_RESPONSE_TO_FIBROBLAST_GROWTH_FACTOR		144	0.304941	1.27317	0.135632	0.274162	1	12321	tags=38%, list=22%, signal=49%
GOBP_POSITIVE_REGULATION_OF_CATABOLIC_PROCESS	GOBP_POSITIVE_REGULATION_OF_CATABOLIC_PROCESS		448	0.275556	1.27332	0.117647	0.274165	1	7423	tags=26%, list=13%, signal=30%
GOBP_SPINAL_CORD_PATTERNING	GOBP_SPINAL_CORD_PATTERNING		19	0.446571	1.27263	0.189904	0.274265	1	9219	tags=37%, list=17%, signal=44%
GOMF_RACEMASE_AND_EPIMERASE_ACTIVITY	GOMF_RACEMASE_AND_EPIMERASE_ACTIVITY		16	0.443493	1.27337	0.170526	0.274297	1	5650	tags=31%, list=10%, signal=35%
GOBP_POSITIVE_REGULATION_OF_INTRINSIC_APOPTOTIC_SIGNALING_PATHWAY	GOBP_POSITIVE_REGULATION_OF_INTRINSIC_APOPTOTIC_SIGNALING_PATHWAY		58	0.337329	1.27274	0.121951	0.274322	1	14598	tags=38%, list=26%, signal=51%
GOMF_GDP_BINDING	GOMF_GDP_BINDING		73	0.349635	1.27229	0.158798	0.274497	1	10503	tags=41%, list=19%, signal=51%
GOBP_POSITIVE_REGULATION_OF_APOPTOTIC_SIGNALING_PATHWAY	GOBP_POSITIVE_REGULATION_OF_APOPTOTIC_SIGNALING_PATHWAY		123	0.296622	1.27137	0.114537	0.27483	1	10867	tags=31%, list=20%, signal=38%
GOBP_PROTEIN_AUTOPHOSPHORYLATION	GOBP_PROTEIN_AUTOPHOSPHORYLATION		226	0.311205	1.27178	0.151579	0.274913	1	9636	tags=33%, list=17%, signal=39%
GOBP_CEREBRAL_CORTEX_DEVELOPMENT	GOBP_CEREBRAL_CORTEX_DEVELOPMENT		102	0.339334	1.27141	0.158129	0.274983	1	13066	tags=46%, list=24%, signal=60%
GOBP_BLASTODERM_SEGMENTATION	GOBP_BLASTODERM_SEGMENTATION		18	0.435351	1.27154	0.151844	0.275013	1	13118	tags=39%, list=24%, signal=51%
GOBP_SYNAPTIC_VESICLE_PRIMING	GOBP_SYNAPTIC_VESICLE_PRIMING		19	0.443546	1.27077	0.199134	0.275367	1	10178	tags=42%, list=18%, signal=52%
GOBP_CRANIAL_SKELETAL_SYSTEM_DEVELOPMENT	GOBP_CRANIAL_SKELETAL_SYSTEM_DEVELOPMENT		65	0.363619	1.27042	0.183486	0.275378	1	6504	tags=25%, list=12%, signal=28%
GOBP_PEPTIDYL_SERINE_DEPHOSPHORYLATION	GOBP_PEPTIDYL_SERINE_DEPHOSPHORYLATION		19	0.421863	1.27049	0.170683	0.275477	1	9799	tags=37%, list=18%, signal=45%
GOMF_DISORDERED_DOMAIN_SPECIFIC_BINDING	GOMF_DISORDERED_DOMAIN_SPECIFIC_BINDING		33	0.394194	1.26927	0.195699	0.275743	1	11583	tags=48%, list=21%, signal=61%
GOBP_NUCLEOTIDE_EXCISION_REPAIR_PREINCISION_COMPLEX_STABILIZATION	GOBP_NUCLEOTIDE_EXCISION_REPAIR_PREINCISION_COMPLEX_STABILIZATION		21	0.436439	1.26935	0.195833	0.275847	1	6105	tags=43%, list=11%, signal=48%
GOBP_POSITIVE_REGULATION_OF_NERVOUS_SYSTEM_DEVELOPMENT	GOBP_POSITIVE_REGULATION_OF_NERVOUS_SYSTEM_DEVELOPMENT		262	0.308196	1.26903	0.138889	0.275866	1	7361	tags=27%, list=13%, signal=31%
GOBP_POSITIVE_REGULATION_OF_KERATINOCYTE_DIFFERENTIATION	GOBP_POSITIVE_REGULATION_OF_KERATINOCYTE_DIFFERENTIATION		16	0.433514	1.26943	0.170833	0.275937	1	6034	tags=31%, list=11%, signal=35%
GOBP_POSITIVE_REGULATION_OF_CYTOSKELETON_ORGANIZATION	GOBP_POSITIVE_REGULATION_OF_CYTOSKELETON_ORGANIZATION		217	0.295465	1.26855	0.122172	0.276059	1	9406	tags=32%, list=17%, signal=39%
GOBP_NUCLEOTIDE_EXCISION_REPAIR_PREINCISION_COMPLEX_ASSEMBLY	GOBP_NUCLEOTIDE_EXCISION_REPAIR_PREINCISION_COMPLEX_ASSEMBLY		29	0.405119	1.26868	0.185484	0.276106	1	3320	tags=31%, list=6%, signal=33%
GOMF_TRANSLATION_INITIATION_FACTOR_ACTIVITY	GOMF_TRANSLATION_INITIATION_FACTOR_ACTIVITY		51	0.404402	1.26961	0.235294	0.276115	1	8840	tags=35%, list=16%, signal=42%
GOCC_INTRINSIC_COMPONENT_OF_MITOCHONDRIAL_MEMBRANE	GOCC_INTRINSIC_COMPONENT_OF_MITOCHONDRIAL_MEMBRANE		84	0.365169	1.26943	0.207243	0.276122	1	10641	tags=33%, list=19%, signal=41%
GOBP_INNATE_IMMUNE_RESPONSE_ACTIVATING_SIGNAL_TRANSDUCTION	GOBP_INNATE_IMMUNE_RESPONSE_ACTIVATING_SIGNAL_TRANSDUCTION		117	0.340457	1.26806	0.186551	0.276453	1	13403	tags=44%, list=24%, signal=59%
GOCC_PRESYNAPTIC_ACTIVE_ZONE	GOCC_PRESYNAPTIC_ACTIVE_ZONE		70	0.332188	1.2677	0.14966	0.276685	1	12809	tags=44%, list=23%, signal=58%
GOBP_REGULATION_OF_CELL_CELL_ADHESION_MEDIATED_BY_CADHERIN	GOBP_REGULATION_OF_CELL_CELL_ADHESION_MEDIATED_BY_CADHERIN		21	0.417413	1.26748	0.181416	0.276762	1	1054	tags=24%, list=2%, signal=24%
GOBP_REGULATION_OF_PROTEIN_TARGETING	GOBP_REGULATION_OF_PROTEIN_TARGETING		81	0.30696	1.2671	0.125	0.27705	1	7359	tags=32%, list=13%, signal=37%
GOBP_RESOLUTION_OF_MEIOTIC_RECOMBINATION_INTERMEDIATES	GOBP_RESOLUTION_OF_MEIOTIC_RECOMBINATION_INTERMEDIATES		17	0.459252	1.26639	0.220302	0.277372	1	4866	tags=29%, list=9%, signal=32%
GOCC_REGION_OF_CYTOSOL	GOCC_REGION_OF_CYTOSOL		21	0.446128	1.26664	0.186788	0.277441	1	14349	tags=52%, list=26%, signal=71%
GOBP_NEGATIVE_REGULATION_OF_NUCLEOTIDE_METABOLIC_PROCESS	GOBP_NEGATIVE_REGULATION_OF_NUCLEOTIDE_METABOLIC_PROCESS		22	0.40381	1.26616	0.142241	0.277464	1	9040	tags=36%, list=16%, signal=43%
GOMF_PROTEIN_FOLDING_CHAPERONE	GOMF_PROTEIN_FOLDING_CHAPERONE		36	0.430465	1.26646	0.215385	0.277473	1	6035	tags=36%, list=11%, signal=41%
GOBP_RNA_METHYLATION	GOBP_RNA_METHYLATION		83	0.378341	1.26566	0.204255	0.277898	1	11099	tags=37%, list=20%, signal=47%
GOBP_POSITIVE_REGULATION_OF_PROTEIN_CATABOLIC_PROCESS	GOBP_POSITIVE_REGULATION_OF_PROTEIN_CATABOLIC_PROCESS		225	0.276291	1.26546	0.104911	0.277944	1	9846	tags=33%, list=18%, signal=40%
GOBP_ACROSOME_REACTION	GOBP_ACROSOME_REACTION		37	0.357664	1.26496	0.119734	0.278343	1	10259	tags=32%, list=19%, signal=40%
GOBP_LIPID_STORAGE	GOBP_LIPID_STORAGE		82	0.312553	1.26407	0.117517	0.279196	1	7423	tags=24%, list=13%, signal=28%
GOBP_REGULATION_OF_EXIT_FROM_MITOSIS	GOBP_REGULATION_OF_EXIT_FROM_MITOSIS		16	0.445966	1.26328	0.208511	0.279927	1	4600	tags=38%, list=8%, signal=41%
GOBP_POSITIVE_REGULATION_OF_AMYLOID_PRECURSOR_PROTEIN_CATABOLIC_PROCESS	GOBP_POSITIVE_REGULATION_OF_AMYLOID_PRECURSOR_PROTEIN_CATABOLIC_PROCESS		25	0.385882	1.2631	0.153846	0.279982	1	2355	tags=28%, list=4%, signal=29%
GOCC_INTRINSIC_COMPONENT_OF_ORGANELLE_MEMBRANE	GOCC_INTRINSIC_COMPONENT_OF_ORGANELLE_MEMBRANE		395	0.2838	1.26251	0.138365	0.28029	1	10641	tags=32%, list=19%, signal=40%
GOBP_OLIGOSACCHARIDE_LIPID_INTERMEDIATE_BIOSYNTHETIC_PROCESS	GOBP_OLIGOSACCHARIDE_LIPID_INTERMEDIATE_BIOSYNTHETIC_PROCESS		21	0.444071	1.26252	0.184805	0.280464	1	11408	tags=52%, list=21%, signal=66%
GOBP_POST_GOLGI_VESICLE_MEDIATED_TRANSPORT	GOBP_POST_GOLGI_VESICLE_MEDIATED_TRANSPORT		105	0.32899	1.26126	0.164969	0.28147	1	7058	tags=28%, list=13%, signal=32%
GOMF_OMEGA_PEPTIDASE_ACTIVITY	GOMF_OMEGA_PEPTIDASE_ACTIVITY		127	0.329365	1.26136	0.172619	0.281524	1	13370	tags=36%, list=24%, signal=48%
GOBP_REGULATION_OF_INCLUSION_BODY_ASSEMBLY	GOBP_REGULATION_OF_INCLUSION_BODY_ASSEMBLY		16	0.47289	1.26065	0.209644	0.282018	1	11583	tags=50%, list=21%, signal=63%
GOBP_CARDIOLIPIN_METABOLIC_PROCESS	GOBP_CARDIOLIPIN_METABOLIC_PROCESS		18	0.430733	1.25973	0.181467	0.282932	1	13886	tags=61%, list=25%, signal=82%
GOBP_POSITIVE_REGULATION_OF_TORC1_SIGNALING	GOBP_POSITIVE_REGULATION_OF_TORC1_SIGNALING		16	0.467604	1.25916	0.223427	0.283269	1	5221	tags=31%, list=9%, signal=35%
GOBP_NEGATIVE_REGULATION_OF_TRANSFERASE_ACTIVITY	GOBP_NEGATIVE_REGULATION_OF_TRANSFERASE_ACTIVITY		284	0.274445	1.25925	0.128505	0.283341	1	6008	tags=23%, list=11%, signal=26%
GOBP_RESPONSE_TO_INSULIN	GOBP_RESPONSE_TO_INSULIN		275	0.279068	1.25882	0.137019	0.283518	1	11998	tags=35%, list=22%, signal=45%
GOBP_CELLULAR_RESPONSE_TO_ALKALOID	GOBP_CELLULAR_RESPONSE_TO_ALKALOID		32	0.362592	1.25791	0.13948	0.284418	1	10315	tags=41%, list=19%, signal=50%
GOMF_PHOSPHATIDIC_ACID_BINDING	GOMF_PHOSPHATIDIC_ACID_BINDING		21	0.392337	1.2573	0.18595	0.284935	1	5456	tags=29%, list=10%, signal=32%
GOBP_POSITIVE_REGULATION_OF_CELL_DEVELOPMENT	GOBP_POSITIVE_REGULATION_OF_CELL_DEVELOPMENT		288	0.295128	1.25529	0.11954	0.285093	1	7545	tags=25%, list=14%, signal=29%
GOBP_VESICLE_MEDIATED_TRANSPORT_IN_SYNAPSE	GOBP_VESICLE_MEDIATED_TRANSPORT_IN_SYNAPSE		192	0.312692	1.25531	0.168618	0.28525	1	10178	tags=33%, list=18%, signal=40%
GOBP_PEPTIDYL_PROLINE_HYDROXYLATION	GOBP_PEPTIDYL_PROLINE_HYDROXYLATION		15	0.46101	1.25687	0.198795	0.285279	1	14488	tags=40%, list=26%, signal=54%
GOBP_NUCLEOSIDE_MONOPHOSPHATE_METABOLIC_PROCESS	GOBP_NUCLEOSIDE_MONOPHOSPHATE_METABOLIC_PROCESS		73	0.331939	1.25492	0.178112	0.28531	1	5307	tags=26%, list=10%, signal=29%
GOBP_RNA_POLYMERASE_II_PREINITIATION_COMPLEX_ASSEMBLY	GOBP_RNA_POLYMERASE_II_PREINITIATION_COMPLEX_ASSEMBLY		24	0.412591	1.25469	0.198276	0.285402	1	12317	tags=42%, list=22%, signal=54%
GOBP_SPINAL_CORD_DEVELOPMENT	GOBP_SPINAL_CORD_DEVELOPMENT		99	0.342314	1.25533	0.162281	0.285417	1	10878	tags=36%, list=20%, signal=45%
GOBP_REGULATION_OF_VESICLE_FUSION	GOBP_REGULATION_OF_VESICLE_FUSION		24	0.408044	1.25572	0.182432	0.285516	1	6061	tags=33%, list=11%, signal=37%
GOBP_REGULATION_OF_DENDRITE_DEVELOPMENT	GOBP_REGULATION_OF_DENDRITE_DEVELOPMENT		97	0.329175	1.25536	0.14597	0.285573	1	5668	tags=25%, list=10%, signal=28%
GOBP_FIBROBLAST_GROWTH_FACTOR_RECEPTOR_SIGNALING_PATHWAY	GOBP_FIBROBLAST_GROWTH_FACTOR_RECEPTOR_SIGNALING_PATHWAY		110	0.313701	1.25552	0.132118	0.285577	1	13060	tags=43%, list=24%, signal=56%
GOBP_DEVELOPMENT_OF_PRIMARY_FEMALE_SEXUAL_CHARACTERISTICS	GOBP_DEVELOPMENT_OF_PRIMARY_FEMALE_SEXUAL_CHARACTERISTICS		97	0.3024	1.25646	0.118812	0.285594	1	6948	tags=25%, list=13%, signal=28%
GOCC_TOR_COMPLEX	GOCC_TOR_COMPLEX		15	0.449762	1.25593	0.200401	0.285645	1	2480	tags=27%, list=4%, signal=28%
GOBP_NUCLEOSIDE_PHOSPHATE_BIOSYNTHETIC_PROCESS	GOBP_NUCLEOSIDE_PHOSPHATE_BIOSYNTHETIC_PROCESS		257	0.293679	1.25574	0.15103	0.285675	1	10087	tags=32%, list=18%, signal=39%
GOBP_HIPPOCAMPUS_DEVELOPMENT	GOBP_HIPPOCAMPUS_DEVELOPMENT		73	0.333292	1.25621	0.15493	0.285696	1	13155	tags=47%, list=24%, signal=61%
GOMF_CARGO_ADAPTOR_ACTIVITY	GOMF_CARGO_ADAPTOR_ACTIVITY		17	0.442073	1.25428	0.208163	0.285705	1	7402	tags=29%, list=13%, signal=34%
GOCC_GOLGI_STACK	GOCC_GOLGI_STACK		148	0.29406	1.25597	0.145263	0.285791	1	4442	tags=20%, list=8%, signal=22%
GOBP_NEURON_PROJECTION_ORGANIZATION	GOBP_NEURON_PROJECTION_ORGANIZATION		91	0.328189	1.254	0.140312	0.285876	1	7359	tags=30%, list=13%, signal=34%
GOBP_ACTIVATION_OF_JUN_KINASE_ACTIVITY	GOBP_ACTIVATION_OF_JUN_KINASE_ACTIVITY		39	0.381208	1.25329	0.214724	0.286297	1	8495	tags=38%, list=15%, signal=45%
GOBP_TELOMERE_MAINTENANCE_VIA_RECOMBINATION	GOBP_TELOMERE_MAINTENANCE_VIA_RECOMBINATION		15	0.481707	1.25344	0.236626	0.286305	1	6595	tags=47%, list=12%, signal=53%
GOMF_PROLINE_RICH_REGION_BINDING	GOMF_PROLINE_RICH_REGION_BINDING		17	0.432394	1.25308	0.210744	0.286363	1	10818	tags=47%, list=20%, signal=58%
GOBP_PHAGOSOME_ACIDIFICATION	GOBP_PHAGOSOME_ACIDIFICATION		28	0.41034	1.25274	0.191837	0.286579	1	10301	tags=43%, list=19%, signal=53%
GOBP_DENDRITE_DEVELOPMENT	GOBP_DENDRITE_DEVELOPMENT		233	0.309342	1.25234	0.158351	0.286877	1	7359	tags=29%, list=13%, signal=34%
GOBP_AEROBIC_RESPIRATION	GOBP_AEROBIC_RESPIRATION		86	0.387397	1.25145	0.223529	0.287733	1	7362	tags=28%, list=13%, signal=32%
GOMF_TRANSFERASE_ACTIVITY_TRANSFERRING_PENTOSYL_GROUPS	GOMF_TRANSFERASE_ACTIVITY_TRANSFERRING_PENTOSYL_GROUPS		48	0.342233	1.25124	0.166667	0.287785	1	7430	tags=29%, list=13%, signal=34%
GOCC_DISTAL_AXON	GOCC_DISTAL_AXON		285	0.302668	1.25101	0.167431	0.287887	1	10417	tags=34%, list=19%, signal=42%
GOMF_ADENYLYLTRANSFERASE_ACTIVITY	GOMF_ADENYLYLTRANSFERASE_ACTIVITY		28	0.392351	1.25061	0.187625	0.288165	1	2777	tags=21%, list=5%, signal=23%
GOBP_PYRIMIDINE_RIBONUCLEOTIDE_BIOSYNTHETIC_PROCESS	GOBP_PYRIMIDINE_RIBONUCLEOTIDE_BIOSYNTHETIC_PROCESS		22	0.432413	1.24974	0.223195	0.28903	1	6423	tags=50%, list=12%, signal=57%
GOMF_PHOSPHOLIPID_TRANSFER_ACTIVITY	GOMF_PHOSPHOLIPID_TRANSFER_ACTIVITY		22	0.383538	1.24884	0.191446	0.289531	1	8078	tags=36%, list=15%, signal=43%
GOMF_ATPASE_REGULATOR_ACTIVITY	GOMF_ATPASE_REGULATOR_ACTIVITY		45	0.346121	1.24863	0.162325	0.289607	1	14193	tags=44%, list=26%, signal=60%
GOMF_MRNA_3_UTR_BINDING	GOMF_MRNA_3_UTR_BINDING		138	0.309766	1.24891	0.166333	0.289641	1	4920	tags=18%, list=9%, signal=20%
GOBP_POSITIVE_REGULATION_OF_INTERFERON_ALPHA_PRODUCTION	GOBP_POSITIVE_REGULATION_OF_INTERFERON_ALPHA_PRODUCTION		22	0.450436	1.24893	0.230453	0.2898	1	13482	tags=64%, list=24%, signal=84%
GOBP_INTRACELLULAR_RECEPTOR_SIGNALING_PATHWAY	GOBP_INTRACELLULAR_RECEPTOR_SIGNALING_PATHWAY		273	0.281649	1.24717	0.141553	0.290243	1	7142	tags=26%, list=13%, signal=30%
GOBP_REGULATION_OF_NUCLEAR_TRANSCRIBED_MRNA_CATABOLIC_PROCESS_DEADENYLATION_DEPENDENT_DECAY	GOBP_REGULATION_OF_NUCLEAR_TRANSCRIBED_MRNA_CATABOLIC_PROCESS_DEADENYLATION_DEPENDENT_DECAY		17	0.453229	1.24776	0.226994	0.290263	1	3263	tags=24%, list=6%, signal=25%
GOMF_PHOSPHATIDYLINOSITOL_4_5_BISPHOSPHATE_BINDING	GOMF_PHOSPHATIDYLINOSITOL_4_5_BISPHOSPHATE_BINDING		80	0.318898	1.24785	0.150943	0.290343	1	5282	tags=26%, list=10%, signal=29%
GOBP_INNER_MITOCHONDRIAL_MEMBRANE_ORGANIZATION	GOBP_INNER_MITOCHONDRIAL_MEMBRANE_ORGANIZATION		52	0.436121	1.2472	0.278431	0.290384	1	12115	tags=50%, list=22%, signal=64%
GOBP_REGULATION_OF_NEUROTRANSMITTER_LEVELS	GOBP_REGULATION_OF_NEUROTRANSMITTER_LEVELS		209	0.289671	1.24749	0.140811	0.290407	1	10203	tags=32%, list=18%, signal=39%
GOBP_PURINE_CONTAINING_COMPOUND_METABOLIC_PROCESS	GOBP_PURINE_CONTAINING_COMPOUND_METABOLIC_PROCESS		450	0.272039	1.24682	0.120988	0.290461	1	10087	tags=30%, list=18%, signal=37%
GOMF_ESTROGEN_RECEPTOR_BINDING	GOMF_ESTROGEN_RECEPTOR_BINDING		41	0.360982	1.24721	0.173278	0.290558	1	7808	tags=37%, list=14%, signal=43%
GOMF_TRNA_METHYLTRANSFERASE_ACTIVITY	GOMF_TRNA_METHYLTRANSFERASE_ACTIVITY		34	0.409336	1.24599	0.226069	0.290885	1	7929	tags=38%, list=14%, signal=45%
GOBP_DEOXYRIBONUCLEOSIDE_TRIPHOSPHATE_METABOLIC_PROCESS	GOBP_DEOXYRIBONUCLEOSIDE_TRIPHOSPHATE_METABOLIC_PROCESS		16	0.470794	1.24579	0.234783	0.290934	1	6570	tags=38%, list=12%, signal=43%
GOBP_CELLULAR_RESPONSE_TO_ABIOTIC_STIMULUS	GOBP_CELLULAR_RESPONSE_TO_ABIOTIC_STIMULUS		325	0.278452	1.2462	0.132701	0.291011	1	8573	tags=29%, list=16%, signal=34%
GOBP_PROTEIN_AUTOUBIQUITINATION	GOBP_PROTEIN_AUTOUBIQUITINATION		69	0.320919	1.24601	0.155602	0.291045	1	7947	tags=33%, list=14%, signal=39%
GOMF_LIGASE_ACTIVITY	GOMF_LIGASE_ACTIVITY		142	0.310091	1.24552	0.173387	0.291063	1	9875	tags=33%, list=18%, signal=40%
GOMF_PHOSPHOTRANSFERASE_ACTIVITY_FOR_OTHER_SUBSTITUTED_PHOSPHATE_GROUPS	GOMF_PHOSPHOTRANSFERASE_ACTIVITY_FOR_OTHER_SUBSTITUTED_PHOSPHATE_GROUPS		20	0.422802	1.24504	0.20284	0.291278	1	10291	tags=55%, list=19%, signal=68%
GOBP_CELL_CELL_RECOGNITION	GOBP_CELL_CELL_RECOGNITION		80	0.307509	1.24474	0.101176	0.291291	1	6486	tags=29%, list=12%, signal=33%
GOBP_STEROL_BIOSYNTHETIC_PROCESS	GOBP_STEROL_BIOSYNTHETIC_PROCESS		78	0.353525	1.24488	0.204793	0.29131	1	8299	tags=29%, list=15%, signal=35%
GOBP_LATE_ENDOSOME_TO_VACUOLE_TRANSPORT	GOBP_LATE_ENDOSOME_TO_VACUOLE_TRANSPORT		25	0.408212	1.24439	0.19337	0.291341	1	12214	tags=44%, list=22%, signal=56%
GOBP_SYMPATHETIC_NERVOUS_SYSTEM_DEVELOPMENT	GOBP_SYMPATHETIC_NERVOUS_SYSTEM_DEVELOPMENT		21	0.432226	1.24505	0.203349	0.291463	1	11870	tags=48%, list=21%, signal=61%
GOBP_REGULATION_OF_SYNAPTIC_VESICLE_EXOCYTOSIS	GOBP_REGULATION_OF_SYNAPTIC_VESICLE_EXOCYTOSIS		53	0.350215	1.24441	0.187643	0.291517	1	13061	tags=47%, list=24%, signal=62%
GOBP_NEGATIVE_REGULATION_OF_HORMONE_SECRETION	GOBP_NEGATIVE_REGULATION_OF_HORMONE_SECRETION		59	0.327796	1.24371	0.143541	0.292005	1	6948	tags=27%, list=13%, signal=31%
GOBP_REGULATION_OF_PROTEIN_BINDING	GOBP_REGULATION_OF_PROTEIN_BINDING		193	0.284495	1.24303	0.141593	0.292637	1	5460	tags=22%, list=10%, signal=24%
GOCC_POLYSOMAL_RIBOSOME	GOCC_POLYSOMAL_RIBOSOME		32	0.526177	1.24286	0.316306	0.292659	1	12188	tags=53%, list=22%, signal=68%
GOBP_RESPONSE_TO_EXTRACELLULAR_STIMULUS	GOBP_RESPONSE_TO_EXTRACELLULAR_STIMULUS		471	0.263117	1.24201	0.116095	0.293508	1	11087	tags=32%, list=20%, signal=40%
GOMF_PROTEIN_SERINE_THREONINE_PHOSPHATASE_ACTIVITY	GOMF_PROTEIN_SERINE_THREONINE_PHOSPHATASE_ACTIVITY		100	0.296801	1.24141	0.146497	0.294065	1	9799	tags=33%, list=18%, signal=40%
GOBP_POSITIVE_REGULATION_OF_DNA_BINDING	GOBP_POSITIVE_REGULATION_OF_DNA_BINDING		54	0.335981	1.24091	0.167785	0.294104	1	12055	tags=37%, list=22%, signal=47%
GOBP_LIMBIC_SYSTEM_DEVELOPMENT	GOBP_LIMBIC_SYSTEM_DEVELOPMENT		98	0.32637	1.2412	0.13835	0.294128	1	13155	tags=44%, list=24%, signal=57%
GOMF_CALMODULIN_DEPENDENT_PROTEIN_KINASE_ACTIVITY	GOMF_CALMODULIN_DEPENDENT_PROTEIN_KINASE_ACTIVITY		27	0.392772	1.24099	0.211297	0.294188	1	5090	tags=30%, list=9%, signal=33%
GOBP_CELLULAR_RESPONSE_TO_CARBOHYDRATE_STIMULUS	GOBP_CELLULAR_RESPONSE_TO_CARBOHYDRATE_STIMULUS		136	0.281239	1.24023	0.0843091	0.294359	1	8302	tags=27%, list=15%, signal=32%
GOBP_POSITIVE_REGULATION_OF_EMBRYONIC_DEVELOPMENT	GOBP_POSITIVE_REGULATION_OF_EMBRYONIC_DEVELOPMENT		20	0.400307	1.24051	0.174194	0.294411	1	10771	tags=45%, list=19%, signal=56%
GOBP_ECTODERM_DEVELOPMENT	GOBP_ECTODERM_DEVELOPMENT		19	0.419976	1.2403	0.184855	0.294465	1	3772	tags=26%, list=7%, signal=28%
GOBP_REGULATION_OF_NEUROGENESIS	GOBP_REGULATION_OF_NEUROGENESIS		345	0.291968	1.23955	0.165929	0.294622	1	7668	tags=25%, list=14%, signal=28%
GOBP_PYRIMIDINE_NUCLEOTIDE_BIOSYNTHETIC_PROCESS	GOBP_PYRIMIDINE_NUCLEOTIDE_BIOSYNTHETIC_PROCESS		30	0.405233	1.23923	0.232258	0.29466	1	4672	tags=40%, list=8%, signal=44%
GOMF_MITOGEN_ACTIVATED_PROTEIN_KINASE_KINASE_KINASE_BINDING	GOMF_MITOGEN_ACTIVATED_PROTEIN_KINASE_KINASE_KINASE_BINDING		18	0.420355	1.23967	0.185567	0.294669	1	3553	tags=28%, list=6%, signal=30%
GOBP_NEGATIVE_REGULATION_OF_ATP_METABOLIC_PROCESS	GOBP_NEGATIVE_REGULATION_OF_ATP_METABOLIC_PROCESS		28	0.373498	1.2398	0.157895	0.294703	1	10641	tags=32%, list=19%, signal=40%
GOBP_MODULATION_OF_PROCESS_OF_OTHER_ORGANISM_INVOLVED_IN_SYMBIOTIC_INTERACTION	GOBP_MODULATION_OF_PROCESS_OF_OTHER_ORGANISM_INVOLVED_IN_SYMBIOTIC_INTERACTION		98	0.318766	1.23933	0.177215	0.294708	1	14477	tags=45%, list=26%, signal=61%
GOBP_REGULATION_OF_DENDRITE_MORPHOGENESIS	GOBP_REGULATION_OF_DENDRITE_MORPHOGENESIS		65	0.336814	1.23876	0.175105	0.294857	1	7081	tags=28%, list=13%, signal=32%
GOMF_MISFOLDED_PROTEIN_BINDING	GOMF_MISFOLDED_PROTEIN_BINDING		29	0.402829	1.2386	0.217391	0.294877	1	14423	tags=52%, list=26%, signal=70%
GOBP_NEGATIVE_REGULATION_OF_NEURON_DEATH	GOBP_NEGATIVE_REGULATION_OF_NEURON_DEATH		194	0.285651	1.23884	0.129187	0.294937	1	8340	tags=26%, list=15%, signal=31%
GOMF_INTRACELLULAR_CALCIUM_ACTIVATED_CHLORIDE_CHANNEL_ACTIVITY	GOMF_INTRACELLULAR_CALCIUM_ACTIVATED_CHLORIDE_CHANNEL_ACTIVITY		16	0.431367	1.23839	0.192308	0.294952	1	5314	tags=38%, list=10%, signal=41%
GOBP_NUCLEOSIDE_METABOLIC_PROCESS	GOBP_NUCLEOSIDE_METABOLIC_PROCESS		103	0.31242	1.23793	0.190377	0.29515	1	5456	tags=28%, list=10%, signal=31%
GOMF_PHOSPHOPROTEIN_PHOSPHATASE_ACTIVITY	GOMF_PHOSPHOPROTEIN_PHOSPHATASE_ACTIVITY		176	0.28487	1.23798	0.142857	0.295267	1	7734	tags=28%, list=14%, signal=33%
GOBP_REGULATION_OF_HISTONE_DEACETYLATION	GOBP_REGULATION_OF_HISTONE_DEACETYLATION		28	0.384352	1.23742	0.201663	0.295409	1	8086	tags=32%, list=15%, signal=38%
GOBP_PRODUCTION_OF_SMALL_RNA_INVOLVED_IN_GENE_SILENCING_BY_RNA	GOBP_PRODUCTION_OF_SMALL_RNA_INVOLVED_IN_GENE_SILENCING_BY_RNA		56	0.358617	1.23724	0.218623	0.295438	1	8331	tags=30%, list=15%, signal=36%
GOCC_FILAMENTOUS_ACTIN	GOCC_FILAMENTOUS_ACTIN		32	0.370646	1.23744	0.201735	0.295577	1	4523	tags=25%, list=8%, signal=27%
GOBP_PROTEIN_LOCALIZATION_TO_PLASMA_MEMBRANE	GOBP_PROTEIN_LOCALIZATION_TO_PLASMA_MEMBRANE		273	0.277171	1.23595	0.15011	0.296681	1	10643	tags=33%, list=19%, signal=41%
GOBP_PLASMA_MEMBRANE_PHOSPHOLIPID_SCRAMBLING	GOBP_PLASMA_MEMBRANE_PHOSPHOLIPID_SCRAMBLING		20	0.391758	1.23598	0.174393	0.296829	1	15452	tags=55%, list=28%, signal=76%
GOBP_SEGMENTATION	GOBP_SEGMENTATION		94	0.320047	1.23505	0.167816	0.2976	1	7233	tags=23%, list=13%, signal=27%
GOMF_LYSOPHOSPHATIDIC_ACID_ACYLTRANSFERASE_ACTIVITY	GOMF_LYSOPHOSPHATIDIC_ACID_ACYLTRANSFERASE_ACTIVITY		18	0.412537	1.23435	0.210526	0.29806	1	8945	tags=44%, list=16%, signal=53%
GOBP_NADH_METABOLIC_PROCESS	GOBP_NADH_METABOLIC_PROCESS		43	0.3776	1.2344	0.196507	0.298191	1	7517	tags=30%, list=14%, signal=35%
GOCC_RIBOSOMAL_SUBUNIT	GOCC_RIBOSOMAL_SUBUNIT		187	0.474384	1.23299	0.306483	0.299326	1	13481	tags=47%, list=24%, signal=62%
GOBP_REGULATION_OF_HORMONE_BIOSYNTHETIC_PROCESS	GOBP_REGULATION_OF_HORMONE_BIOSYNTHETIC_PROCESS		20	0.402778	1.23312	0.200436	0.299334	1	11389	tags=40%, list=21%, signal=50%
GOBP_SYNAPTIC_VESICLE_RECYCLING	GOBP_SYNAPTIC_VESICLE_RECYCLING		72	0.341352	1.23226	0.207343	0.300026	1	10173	tags=33%, list=18%, signal=41%
GOBP_REGULATION_OF_ALTERNATIVE_MRNA_SPLICING_VIA_SPLICEOSOME	GOBP_REGULATION_OF_ALTERNATIVE_MRNA_SPLICING_VIA_SPLICEOSOME		57	0.372637	1.23135	0.229675	0.301017	1	7521	tags=32%, list=14%, signal=37%
GOBP_PROTEIN_LOCALIZATION_TO_CELL_JUNCTION	GOBP_PROTEIN_LOCALIZATION_TO_CELL_JUNCTION		108	0.320518	1.23043	0.182213	0.30107	1	7080	tags=31%, list=13%, signal=35%
GOBP_ENTEROENDOCRINE_CELL_DIFFERENTIATION	GOBP_ENTEROENDOCRINE_CELL_DIFFERENTIATION		27	0.399774	1.23026	0.192982	0.301073	1	5501	tags=30%, list=10%, signal=33%
GOBP_EMBRYONIC_AXIS_SPECIFICATION	GOBP_EMBRYONIC_AXIS_SPECIFICATION		35	0.363613	1.23076	0.18543	0.301201	1	7233	tags=26%, list=13%, signal=30%
GOMF_PURINE_NUCLEOTIDE_TRANSMEMBRANE_TRANSPORTER_ACTIVITY	GOMF_PURINE_NUCLEOTIDE_TRANSMEMBRANE_TRANSPORTER_ACTIVITY		19	0.417482	1.23045	0.192797	0.301223	1	18616	tags=53%, list=34%, signal=79%
GOMF_PHOSPHATIDYLINOSITOL_BINDING	GOMF_PHOSPHATIDYLINOSITOL_BINDING		249	0.289113	1.23103	0.174779	0.301232	1	5438	tags=22%, list=10%, signal=24%
GOBP_REGULATION_OF_ALCOHOL_BIOSYNTHETIC_PROCESS	GOBP_REGULATION_OF_ALCOHOL_BIOSYNTHETIC_PROCESS		75	0.314132	1.23058	0.172113	0.301256	1	7377	tags=27%, list=13%, signal=31%
GOMF_MRNA_5_UTR_BINDING	GOMF_MRNA_5_UTR_BINDING		26	0.451434	1.23085	0.257261	0.301268	1	15031	tags=50%, list=27%, signal=69%
GOMF_CIS_TRANS_ISOMERASE_ACTIVITY	GOMF_CIS_TRANS_ISOMERASE_ACTIVITY		40	0.373159	1.22953	0.214567	0.301797	1	11768	tags=38%, list=21%, signal=48%
GOBP_ALCOHOL_BIOSYNTHETIC_PROCESS	GOBP_ALCOHOL_BIOSYNTHETIC_PROCESS		156	0.2921	1.22887	0.135321	0.302266	1	8314	tags=28%, list=15%, signal=33%
GOBP_SUBSTRATE_DEPENDENT_CELL_MIGRATION	GOBP_SUBSTRATE_DEPENDENT_CELL_MIGRATION		24	0.402358	1.22888	0.200422	0.302451	1	7029	tags=33%, list=13%, signal=38%
GOCC_PHOTORECEPTOR_INNER_SEGMENT	GOCC_PHOTORECEPTOR_INNER_SEGMENT		59	0.319197	1.22841	0.141593	0.302498	1	8511	tags=31%, list=15%, signal=36%
GOMF_PHOSPHOPROTEIN_BINDING	GOMF_PHOSPHOPROTEIN_BINDING		87	0.335843	1.22807	0.214612	0.302555	1	4938	tags=25%, list=9%, signal=28%
GOBP_GTP_METABOLIC_PROCESS	GOBP_GTP_METABOLIC_PROCESS		24	0.391919	1.22849	0.224532	0.302605	1	5456	tags=38%, list=10%, signal=42%
GOCC_DNA_REPAIR_COMPLEX	GOCC_DNA_REPAIR_COMPLEX		40	0.381908	1.22814	0.216842	0.302643	1	7030	tags=33%, list=13%, signal=37%
GOBP_POSITIVE_REGULATION_OF_ACTIN_FILAMENT_POLYMERIZATION	GOBP_POSITIVE_REGULATION_OF_ACTIN_FILAMENT_POLYMERIZATION		95	0.302317	1.22569	0.160944	0.304696	1	5916	tags=26%, list=11%, signal=29%
GOBP_STEROID_HORMONE_BIOSYNTHETIC_PROCESS	GOBP_STEROID_HORMONE_BIOSYNTHETIC_PROCESS		49	0.364537	1.22614	0.170507	0.30472	1	12935	tags=41%, list=23%, signal=53%
GOBP_CEREBRAL_CORTEX_CELL_MIGRATION	GOBP_CEREBRAL_CORTEX_CELL_MIGRATION		38	0.363079	1.22534	0.189979	0.304774	1	8340	tags=34%, list=15%, signal=40%
GOBP_RESPONSE_TO_DEXAMETHASONE	GOBP_RESPONSE_TO_DEXAMETHASONE		38	0.361556	1.22577	0.185615	0.304788	1	13420	tags=45%, list=24%, signal=59%
GOBP_NUCLEOTIDE_SUGAR_METABOLIC_PROCESS	GOBP_NUCLEOTIDE_SUGAR_METABOLIC_PROCESS		35	0.371724	1.22591	0.22869	0.304813	1	9782	tags=31%, list=18%, signal=38%
GOBP_REGULATION_OF_PROTEIN_DEACETYLATION	GOBP_REGULATION_OF_PROTEIN_DEACETYLATION		43	0.345868	1.22534	0.187368	0.304957	1	8086	tags=30%, list=15%, signal=35%
GOBP_CELLULAR_GLUCOSE_HOMEOSTASIS	GOBP_CELLULAR_GLUCOSE_HOMEOSTASIS		143	0.280027	1.22467	0.127098	0.305387	1	8302	tags=27%, list=15%, signal=31%
GOBP_CORTICAL_ACTIN_CYTOSKELETON_ORGANIZATION	GOBP_CORTICAL_ACTIN_CYTOSKELETON_ORGANIZATION		38	0.383434	1.22414	0.251572	0.305863	1	6478	tags=29%, list=12%, signal=33%
GOBP_NEGATIVE_REGULATION_OF_BINDING	GOBP_NEGATIVE_REGULATION_OF_BINDING		156	0.28542	1.22383	0.151584	0.306078	1	6101	tags=22%, list=11%, signal=24%
GOBP_ADIPOSE_TISSUE_DEVELOPMENT	GOBP_ADIPOSE_TISSUE_DEVELOPMENT		37	0.362131	1.22238	0.186296	0.307317	1	7808	tags=30%, list=14%, signal=35%
GOBP_LIPID_EXPORT_FROM_CELL	GOBP_LIPID_EXPORT_FROM_CELL		81	0.306167	1.22264	0.157005	0.307365	1	12989	tags=36%, list=24%, signal=47%
GOBP_ENDOSOME_TRANSPORT_VIA_MULTIVESICULAR_BODY_SORTING_PATHWAY	GOBP_ENDOSOME_TRANSPORT_VIA_MULTIVESICULAR_BODY_SORTING_PATHWAY		30	0.384727	1.22245	0.221388	0.307418	1	10914	tags=43%, list=20%, signal=54%
GOBP_FEMALE_SEX_DIFFERENTIATION	GOBP_FEMALE_SEX_DIFFERENTIATION		111	0.291921	1.22091	0.150121	0.308348	1	9586	tags=29%, list=17%, signal=35%
GOBP_EPITHELIAL_CELL_MORPHOGENESIS	GOBP_EPITHELIAL_CELL_MORPHOGENESIS		31	0.367313	1.22098	0.177489	0.308463	1	8865	tags=42%, list=16%, signal=50%
GOBP_VESICLE_MEDIATED_TRANSPORT_BETWEEN_ENDOSOMAL_COMPARTMENTS	GOBP_VESICLE_MEDIATED_TRANSPORT_BETWEEN_ENDOSOMAL_COMPARTMENTS		42	0.355612	1.22125	0.209776	0.308527	1	9720	tags=33%, list=18%, signal=40%
GOBP_MITOCHONDRIAL_FISSION	GOBP_MITOCHONDRIAL_FISSION		40	0.343442	1.22105	0.202532	0.308567	1	7808	tags=30%, list=14%, signal=35%
GOBP_NEGATIVE_REGULATION_OF_INTRINSIC_APOPTOTIC_SIGNALING_PATHWAY	GOBP_NEGATIVE_REGULATION_OF_INTRINSIC_APOPTOTIC_SIGNALING_PATHWAY		92	0.305408	1.22045	0.193206	0.30875	1	12377	tags=40%, list=22%, signal=52%
GOMF_PURINE_RIBONUCLEOTIDE_TRANSMEMBRANE_TRANSPORTER_ACTIVITY	GOMF_PURINE_RIBONUCLEOTIDE_TRANSMEMBRANE_TRANSPORTER_ACTIVITY		16	0.433078	1.22	0.207101	0.30912	1	18616	tags=63%, list=34%, signal=94%
GOMF_SCAFFOLD_PROTEIN_BINDING	GOMF_SCAFFOLD_PROTEIN_BINDING		58	0.329015	1.21931	0.200924	0.309809	1	14153	tags=41%, list=26%, signal=56%
GOBP_RESPONSE_TO_PLATELET_DERIVED_GROWTH_FACTOR	GOBP_RESPONSE_TO_PLATELET_DERIVED_GROWTH_FACTOR		19	0.417631	1.21884	0.219561	0.309819	1	5036	tags=26%, list=9%, signal=29%
GOBP_ENERGY_DERIVATION_BY_OXIDATION_OF_ORGANIC_COMPOUNDS	GOBP_ENERGY_DERIVATION_BY_OXIDATION_OF_ORGANIC_COMPOUNDS		278	0.315677	1.2191	0.233607	0.309873	1	7808	tags=26%, list=14%, signal=30%
GOBP_PHOTOTRANSDUCTION	GOBP_PHOTOTRANSDUCTION		58	0.321146	1.21891	0.134228	0.309925	1	5042	tags=21%, list=9%, signal=23%
GOBP_DENDRITE_MORPHOGENESIS	GOBP_DENDRITE_MORPHOGENESIS		138	0.311714	1.21817	0.1939	0.310093	1	7359	tags=29%, list=13%, signal=33%
GOBP_REGULATION_OF_TRANSLATIONAL_ELONGATION	GOBP_REGULATION_OF_TRANSLATIONAL_ELONGATION		19	0.433352	1.21823	0.237052	0.310202	1	4080	tags=26%, list=7%, signal=28%
GOBP_EPITHELIAL_CELL_CELL_ADHESION	GOBP_EPITHELIAL_CELL_CELL_ADHESION		16	0.437742	1.21787	0.218947	0.310284	1	2254	tags=25%, list=4%, signal=26%
GOMF_LYSOPHOSPHOLIPID_ACYLTRANSFERASE_ACTIVITY	GOMF_LYSOPHOSPHOLIPID_ACYLTRANSFERASE_ACTIVITY		21	0.391015	1.21831	0.221095	0.310288	1	8945	tags=43%, list=16%, signal=51%
GOBP_EPITHELIAL_CELL_FATE_COMMITMENT	GOBP_EPITHELIAL_CELL_FATE_COMMITMENT		15	0.434891	1.21675	0.203091	0.311329	1	15150	tags=60%, list=27%, signal=83%
GOBP_PROTEIN_N_LINKED_GLYCOSYLATION	GOBP_PROTEIN_N_LINKED_GLYCOSYLATION		74	0.342306	1.21651	0.22379	0.311423	1	13711	tags=49%, list=25%, signal=65%
GOMF_L_AMINO_ACID_TRANSMEMBRANE_TRANSPORTER_ACTIVITY	GOMF_L_AMINO_ACID_TRANSMEMBRANE_TRANSPORTER_ACTIVITY		57	0.326705	1.21618	0.179825	0.311461	1	9070	tags=33%, list=16%, signal=40%
GOBP_PROTEIN_LOCALIZATION_TO_GOLGI_APPARATUS	GOBP_PROTEIN_LOCALIZATION_TO_GOLGI_APPARATUS		29	0.374732	1.21679	0.213836	0.311465	1	5246	tags=28%, list=9%, signal=30%
GOBP_G_PROTEIN_COUPLED_ACETYLCHOLINE_RECEPTOR_SIGNALING_PATHWAY	GOBP_G_PROTEIN_COUPLED_ACETYLCHOLINE_RECEPTOR_SIGNALING_PATHWAY		19	0.421489	1.2163	0.237778	0.311513	1	8190	tags=42%, list=15%, signal=49%
GOBP_REGULATION_OF_SPHINGOLIPID_BIOSYNTHETIC_PROCESS	GOBP_REGULATION_OF_SPHINGOLIPID_BIOSYNTHETIC_PROCESS		17	0.403408	1.21594	0.198413	0.31156	1	7807	tags=29%, list=14%, signal=34%
GOMF_RNA_METHYLTRANSFERASE_ACTIVITY	GOMF_RNA_METHYLTRANSFERASE_ACTIVITY		68	0.366184	1.21518	0.245868	0.311599	1	11099	tags=38%, list=20%, signal=48%
GOBP_CELLULAR_GLUCAN_METABOLIC_PROCESS	GOBP_CELLULAR_GLUCAN_METABOLIC_PROCESS		75	0.31085	1.21498	0.15566	0.31164	1	10236	tags=32%, list=19%, signal=39%
GOCC_ENDOPLASMIC_RETICULUM_EXIT_SITE	GOCC_ENDOPLASMIC_RETICULUM_EXIT_SITE		33	0.377364	1.21539	0.211066	0.31171	1	8211	tags=30%, list=15%, signal=36%
GOBP_TUMOR_NECROSIS_FACTOR_MEDIATED_SIGNALING_PATHWAY	GOBP_TUMOR_NECROSIS_FACTOR_MEDIATED_SIGNALING_PATHWAY		171	0.309095	1.21521	0.199134	0.311755	1	6694	tags=27%, list=12%, signal=31%
GOMF_ATPASE_ACTIVITY_COUPLED_TO_TRANSMEMBRANE_MOVEMENT_OF_IONS_ROTATIONAL_MECHANISM	GOMF_ATPASE_ACTIVITY_COUPLED_TO_TRANSMEMBRANE_MOVEMENT_OF_IONS_ROTATIONAL_MECHANISM		22	0.415988	1.21539	0.222004	0.311901	1	8216	tags=41%, list=15%, signal=48%
GOBP_NEGATIVE_REGULATION_OF_RESPONSE_TO_REACTIVE_OXYGEN_SPECIES	GOBP_NEGATIVE_REGULATION_OF_RESPONSE_TO_REACTIVE_OXYGEN_SPECIES		16	0.408277	1.21548	0.183628	0.311967	1	4494	tags=25%, list=8%, signal=27%
GOCC_CARBOXY_TERMINAL_DOMAIN_PROTEIN_KINASE_COMPLEX	GOCC_CARBOXY_TERMINAL_DOMAIN_PROTEIN_KINASE_COMPLEX		20	0.435189	1.21427	0.260692	0.312319	1	5616	tags=30%, list=10%, signal=33%
GOBP_SPHINGOLIPID_BIOSYNTHETIC_PROCESS	GOBP_SPHINGOLIPID_BIOSYNTHETIC_PROCESS		106	0.294779	1.21364	0.167028	0.312346	1	7807	tags=25%, list=14%, signal=29%
GOBP_MITOCHONDRIAL_FUSION	GOBP_MITOCHONDRIAL_FUSION		28	0.385899	1.21345	0.219665	0.312383	1	11795	tags=50%, list=21%, signal=64%
GOBP_HISTONE_H4_K5_ACETYLATION	GOBP_HISTONE_H4_K5_ACETYLATION		16	0.45297	1.21292	0.266	0.312455	1	9852	tags=50%, list=18%, signal=61%
GOBP_PEPTIDYL_ARGININE_METHYLATION	GOBP_PEPTIDYL_ARGININE_METHYLATION		15	0.435951	1.21398	0.229474	0.312502	1	5550	tags=33%, list=10%, signal=37%
GOBP_POLY_A_PLUS_MRNA_EXPORT_FROM_NUCLEUS	GOBP_POLY_A_PLUS_MRNA_EXPORT_FROM_NUCLEUS		23	0.404452	1.21365	0.226804	0.312518	1	11307	tags=48%, list=20%, signal=60%
GOBP_REGULATION_OF_RESPONSE_TO_REACTIVE_OXYGEN_SPECIES	GOBP_REGULATION_OF_RESPONSE_TO_REACTIVE_OXYGEN_SPECIES		30	0.352445	1.21299	0.190909	0.312572	1	4622	tags=23%, list=8%, signal=25%
GOBP_DETECTION_OF_LIGHT_STIMULUS	GOBP_DETECTION_OF_LIGHT_STIMULUS		76	0.30673	1.2127	0.118072	0.312574	1	5042	tags=21%, list=9%, signal=23%
GOBP_CELLULAR_CARBOHYDRATE_BIOSYNTHETIC_PROCESS	GOBP_CELLULAR_CARBOHYDRATE_BIOSYNTHETIC_PROCESS		86	0.308119	1.21374	0.156951	0.312604	1	10236	tags=30%, list=19%, signal=37%
GOBP_PROGESTERONE_METABOLIC_PROCESS	GOBP_PROGESTERONE_METABOLIC_PROCESS		15	0.451287	1.21302	0.223158	0.312726	1	12935	tags=47%, list=23%, signal=61%
GOBP_PARAXIAL_MESODERM_DEVELOPMENT	GOBP_PARAXIAL_MESODERM_DEVELOPMENT		17	0.43974	1.21239	0.224101	0.312756	1	5038	tags=29%, list=9%, signal=32%
GOBP_CELLULAR_AMINO_ACID_METABOLIC_PROCESS	GOBP_CELLULAR_AMINO_ACID_METABOLIC_PROCESS		308	0.291424	1.21194	0.188841	0.313161	1	10886	tags=34%, list=20%, signal=42%
GOBP_EMBRYONIC_CRANIAL_SKELETON_MORPHOGENESIS	GOBP_EMBRYONIC_CRANIAL_SKELETON_MORPHOGENESIS		45	0.360347	1.21147	0.218543	0.313574	1	9545	tags=33%, list=17%, signal=40%
GOBP_POSITIVE_REGULATION_OF_GLIAL_CELL_DIFFERENTIATION	GOBP_POSITIVE_REGULATION_OF_GLIAL_CELL_DIFFERENTIATION		41	0.354794	1.21121	0.193622	0.313714	1	7361	tags=32%, list=13%, signal=37%
GOBP_NEGATIVE_REGULATION_OF_RECEPTOR_SIGNALING_PATHWAY_VIA_JAK_STAT	GOBP_NEGATIVE_REGULATION_OF_RECEPTOR_SIGNALING_PATHWAY_VIA_JAK_STAT		27	0.378871	1.2106	0.21327	0.314313	1	9275	tags=37%, list=17%, signal=44%
GOMF_CARBOHYDRATE_KINASE_ACTIVITY	GOMF_CARBOHYDRATE_KINASE_ACTIVITY		21	0.39537	1.20996	0.240343	0.314529	1	5484	tags=38%, list=10%, signal=42%
GOBP_GOLGI_TO_VACUOLE_TRANSPORT	GOBP_GOLGI_TO_VACUOLE_TRANSPORT		19	0.403913	1.20997	0.228916	0.314695	1	11519	tags=42%, list=21%, signal=53%
GOBP_DEOXYRIBOSE_PHOSPHATE_CATABOLIC_PROCESS	GOBP_DEOXYRIBOSE_PHOSPHATE_CATABOLIC_PROCESS		27	0.387553	1.2101	0.231602	0.314735	1	12533	tags=52%, list=23%, signal=67%
GOBP_NEGATIVE_REGULATION_OF_PEPTIDE_HORMONE_SECRETION	GOBP_NEGATIVE_REGULATION_OF_PEPTIDE_HORMONE_SECRETION		40	0.346812	1.20958	0.184915	0.31485	1	6948	tags=33%, list=13%, signal=37%
GOMF_CULLIN_FAMILY_PROTEIN_BINDING	GOMF_CULLIN_FAMILY_PROTEIN_BINDING		25	0.373611	1.20937	0.226782	0.314935	1	4435	tags=28%, list=8%, signal=30%
GOBP_REGULATION_OF_STEROID_METABOLIC_PROCESS	GOBP_REGULATION_OF_STEROID_METABOLIC_PROCESS		122	0.290178	1.20877	0.166302	0.31549	1	7808	tags=26%, list=14%, signal=30%
GOBP_ADHERENS_JUNCTION_ORGANIZATION	GOBP_ADHERENS_JUNCTION_ORGANIZATION		66	0.338375	1.20854	0.204691	0.315592	1	9943	tags=30%, list=18%, signal=37%
GOMF_PHOSPHATIDYLINOSITOL_3_PHOSPHATE_BINDING	GOMF_PHOSPHATIDYLINOSITOL_3_PHOSPHATE_BINDING		42	0.351912	1.20746	0.218684	0.315825	1	5310	tags=24%, list=10%, signal=26%
GOMF_VITAMIN_TRANSMEMBRANE_TRANSPORTER_ACTIVITY	GOMF_VITAMIN_TRANSMEMBRANE_TRANSPORTER_ACTIVITY		29	0.37138	1.20753	0.210177	0.315908	1	7658	tags=38%, list=14%, signal=44%
GOBP_AXIS_SPECIFICATION	GOBP_AXIS_SPECIFICATION		81	0.319838	1.20762	0.203661	0.315998	1	7233	tags=26%, list=13%, signal=30%
GOBP_OOCYTE_MATURATION	GOBP_OOCYTE_MATURATION		24	0.387937	1.20769	0.202198	0.316087	1	4685	tags=29%, list=8%, signal=32%
GOMF_STRUCTURAL_CONSTITUENT_OF_RIBOSOME	GOMF_STRUCTURAL_CONSTITUENT_OF_RIBOSOME		166	0.479542	1.20782	0.320312	0.316103	1	13139	tags=45%, list=24%, signal=58%
GOBP_PURINE_CONTAINING_COMPOUND_BIOSYNTHETIC_PROCESS	GOBP_PURINE_CONTAINING_COMPOUND_BIOSYNTHETIC_PROCESS		201	0.282946	1.2079	0.195506	0.316205	1	10087	tags=29%, list=18%, signal=35%
GOBP_POSITIVE_REGULATION_OF_TRANSMEMBRANE_RECEPTOR_PROTEIN_SERINE_THREONINE_KINASE_SIGNALING_PATHWAY	GOBP_POSITIVE_REGULATION_OF_TRANSMEMBRANE_RECEPTOR_PROTEIN_SERINE_THREONINE_KINASE_SIGNALING_PATHWAY		103	0.305441	1.2041	0.186937	0.319824	1	6906	tags=24%, list=12%, signal=28%
GOMF_CYCLIN_DEPENDENT_PROTEIN_KINASE_ACTIVITY	GOMF_CYCLIN_DEPENDENT_PROTEIN_KINASE_ACTIVITY		29	0.360931	1.20339	0.235174	0.320508	1	5104	tags=24%, list=9%, signal=27%
GOBP_SKELETAL_MUSCLE_CONTRACTION	GOBP_SKELETAL_MUSCLE_CONTRACTION		44	0.336261	1.20248	0.175399	0.321101	1	4003	tags=25%, list=7%, signal=27%
GOBP_DNA_DAMAGE_RESPONSE_SIGNAL_TRANSDUCTION_RESULTING_IN_TRANSCRIPTION	GOBP_DNA_DAMAGE_RESPONSE_SIGNAL_TRANSDUCTION_RESULTING_IN_TRANSCRIPTION		18	0.397413	1.20231	0.225053	0.321107	1	2975	tags=28%, list=5%, signal=29%
GOBP_NEGATIVE_REGULATION_OF_DNA_BIOSYNTHETIC_PROCESS	GOBP_NEGATIVE_REGULATION_OF_DNA_BIOSYNTHETIC_PROCESS		38	0.350673	1.20275	0.199561	0.321121	1	5545	tags=29%, list=10%, signal=32%
GOCC_CLATHRIN_COATED_PIT	GOCC_CLATHRIN_COATED_PIT		71	0.326935	1.20212	0.201754	0.321139	1	12362	tags=44%, list=22%, signal=56%
GOBP_INSULIN_SECRETION	GOBP_INSULIN_SECRETION		206	0.269722	1.20252	0.144963	0.321254	1	12631	tags=35%, list=23%, signal=46%
GOBP_EPITHELIAL_CELL_MATURATION	GOBP_EPITHELIAL_CELL_MATURATION		15	0.430348	1.2011	0.222458	0.322236	1	4258	tags=27%, list=8%, signal=29%
GOBP_LYTIC_VACUOLE_ORGANIZATION	GOBP_LYTIC_VACUOLE_ORGANIZATION		69	0.320577	1.20076	0.198397	0.322489	1	4703	tags=22%, list=9%, signal=24%
GOBP_NEURAL_PRECURSOR_CELL_PROLIFERATION	GOBP_NEURAL_PRECURSOR_CELL_PROLIFERATION		135	0.303319	1.19987	0.195853	0.323222	1	6651	tags=24%, list=12%, signal=27%
GOMF_PHOSPHATASE_ACTIVITY	GOMF_PHOSPHATASE_ACTIVITY		272	0.263048	1.19963	0.140625	0.323346	1	9799	tags=32%, list=18%, signal=38%
GOBP_PROTEIN_LOCALIZATION_TO_POSTSYNAPSE	GOBP_PROTEIN_LOCALIZATION_TO_POSTSYNAPSE		43	0.351164	1.1999	0.217295	0.323383	1	7060	tags=33%, list=13%, signal=37%
GOMF_EPHRIN_RECEPTOR_ACTIVITY	GOMF_EPHRIN_RECEPTOR_ACTIVITY		18	0.430172	1.19904	0.240185	0.323696	1	878	tags=17%, list=2%, signal=17%
GOBP_POSITIVE_REGULATION_OF_MITOCHONDRIAL_TRANSLATION	GOBP_POSITIVE_REGULATION_OF_MITOCHONDRIAL_TRANSLATION		16	0.477622	1.19915	0.28827	0.323744	1	8921	tags=44%, list=16%, signal=52%
GOBP_NEUROTRANSMITTER_RECEPTOR_INTERNALIZATION	GOBP_NEUROTRANSMITTER_RECEPTOR_INTERNALIZATION		25	0.37445	1.19841	0.198598	0.324155	1	5750	tags=28%, list=10%, signal=31%
GOBP_REGULATION_OF_VIRAL_GENOME_REPLICATION	GOBP_REGULATION_OF_VIRAL_GENOME_REPLICATION		80	0.335565	1.19824	0.255319	0.324173	1	6613	tags=26%, list=12%, signal=30%
GOBP_PROTEIN_PEPTIDYL_PROLYL_ISOMERIZATION	GOBP_PROTEIN_PEPTIDYL_PROLYL_ISOMERIZATION		42	0.351797	1.1985	0.220859	0.324219	1	11768	tags=38%, list=21%, signal=48%
GOBP_MORPHOGENESIS_OF_EMBRYONIC_EPITHELIUM	GOBP_MORPHOGENESIS_OF_EMBRYONIC_EPITHELIUM		140	0.302417	1.19724	0.216336	0.325055	1	6993	tags=25%, list=13%, signal=29%
GOBP_INSULIN_LIKE_GROWTH_FACTOR_RECEPTOR_SIGNALING_PATHWAY	GOBP_INSULIN_LIKE_GROWTH_FACTOR_RECEPTOR_SIGNALING_PATHWAY		34	0.361841	1.19739	0.21179	0.325071	1	13149	tags=44%, list=24%, signal=58%
GOBP_ALDITOL_METABOLIC_PROCESS	GOBP_ALDITOL_METABOLIC_PROCESS		23	0.414305	1.19618	0.230263	0.326252	1	7734	tags=35%, list=14%, signal=40%
GOCC_ENDOPLASMIC_RETICULUM_GOLGI_INTERMEDIATE_COMPARTMENT	GOCC_ENDOPLASMIC_RETICULUM_GOLGI_INTERMEDIATE_COMPARTMENT		129	0.294511	1.1958	0.219917	0.326524	1	6451	tags=26%, list=12%, signal=30%
GOMF_GLUCOSYLTRANSFERASE_ACTIVITY	GOMF_GLUCOSYLTRANSFERASE_ACTIVITY		16	0.446005	1.19543	0.238683	0.326596	1	16223	tags=63%, list=29%, signal=88%
GOBP_POSITIVE_REGULATION_OF_SUBSTRATE_ADHESION_DEPENDENT_CELL_SPREADING	GOBP_POSITIVE_REGULATION_OF_SUBSTRATE_ADHESION_DEPENDENT_CELL_SPREADING		41	0.3505	1.19548	0.217195	0.326725	1	7269	tags=29%, list=13%, signal=34%
GOMF_LIGASE_ACTIVITY_FORMING_CARBON_NITROGEN_BONDS	GOMF_LIGASE_ACTIVITY_FORMING_CARBON_NITROGEN_BONDS		45	0.351072	1.19409	0.236402	0.326978	1	7707	tags=33%, list=14%, signal=39%
GOBP_CELLULAR_RESPONSE_TO_INORGANIC_SUBSTANCE	GOBP_CELLULAR_RESPONSE_TO_INORGANIC_SUBSTANCE		215	0.264178	1.19422	0.130332	0.327025	1	10114	tags=31%, list=18%, signal=37%
GOBP_VISUAL_BEHAVIOR	GOBP_VISUAL_BEHAVIOR		46	0.325901	1.19423	0.197778	0.32721	1	12440	tags=43%, list=23%, signal=56%
GOBP_ACTIN_NUCLEATION	GOBP_ACTIN_NUCLEATION		51	0.319066	1.1943	0.20625	0.327308	1	5916	tags=31%, list=11%, signal=35%
GOBP_POSITIVE_REGULATION_OF_CELL_GROWTH	GOBP_POSITIVE_REGULATION_OF_CELL_GROWTH		154	0.289595	1.19444	0.170213	0.32732	1	7301	tags=26%, list=13%, signal=30%
GOBP_PROTEIN_LOCALIZATION_TO_CELL_CELL_JUNCTION	GOBP_PROTEIN_LOCALIZATION_TO_CELL_CELL_JUNCTION		21	0.430199	1.19451	0.26749	0.327414	1	8397	tags=43%, list=15%, signal=51%
GOBP_ANTIGEN_PROCESSING_AND_PRESENTATION_OF_EXOGENOUS_PEPTIDE_ANTIGEN_VIA_MHC_CLASS_I	GOBP_ANTIGEN_PROCESSING_AND_PRESENTATION_OF_EXOGENOUS_PEPTIDE_ANTIGEN_VIA_MHC_CLASS_I		80	0.396322	1.1946	0.287785	0.327501	1	6070	tags=30%, list=11%, signal=34%
GOBP_NEGATIVE_REGULATION_OF_STEM_CELL_DIFFERENTIATION	GOBP_NEGATIVE_REGULATION_OF_STEM_CELL_DIFFERENTIATION		20	0.397445	1.19326	0.25	0.327839	1	2992	tags=20%, list=5%, signal=21%
GOBP_EMBRYONIC_ORGAN_DEVELOPMENT	GOBP_EMBRYONIC_ORGAN_DEVELOPMENT		410	0.285071	1.19303	0.194103	0.327972	1	10771	tags=31%, list=19%, signal=38%
GOBP_POSITIVE_REGULATION_OF_JUN_KINASE_ACTIVITY	GOBP_POSITIVE_REGULATION_OF_JUN_KINASE_ACTIVITY		67	0.33212	1.19266	0.235546	0.328253	1	4446	tags=25%, list=8%, signal=28%
GOBP_MAINTENANCE_OF_PROTEIN_LOCATION_IN_NUCLEUS	GOBP_MAINTENANCE_OF_PROTEIN_LOCATION_IN_NUCLEUS		23	0.362279	1.19218	0.217842	0.328647	1	12710	tags=61%, list=23%, signal=79%
GOBP_ESTABLISHMENT_OF_PROTEIN_LOCALIZATION_TO_PLASMA_MEMBRANE	GOBP_ESTABLISHMENT_OF_PROTEIN_LOCALIZATION_TO_PLASMA_MEMBRANE		58	0.311655	1.19118	0.197002	0.329747	1	4330	tags=22%, list=8%, signal=24%
GOCC_GOLGI_CISTERNA_MEMBRANE	GOCC_GOLGI_CISTERNA_MEMBRANE		93	0.295293	1.1902	0.200846	0.330406	1	4934	tags=23%, list=9%, signal=25%
GOBP_REGULATION_OF_GLUCAN_BIOSYNTHETIC_PROCESS	GOBP_REGULATION_OF_GLUCAN_BIOSYNTHETIC_PROCESS		30	0.373483	1.19031	0.203091	0.33047	1	9579	tags=40%, list=17%, signal=48%
GOBP_CELLULAR_RESPONSE_TO_ACID_CHEMICAL	GOBP_CELLULAR_RESPONSE_TO_ACID_CHEMICAL		67	0.312222	1.19044	0.219355	0.3305	1	6031	tags=28%, list=11%, signal=32%
GOBP_C21_STEROID_HORMONE_BIOSYNTHETIC_PROCESS	GOBP_C21_STEROID_HORMONE_BIOSYNTHETIC_PROCESS		26	0.39629	1.18972	0.243902	0.330843	1	11998	tags=38%, list=22%, signal=49%
GOBP_PHAGOSOME_MATURATION	GOBP_PHAGOSOME_MATURATION		46	0.342746	1.18865	0.230769	0.331683	1	8216	tags=30%, list=15%, signal=36%
GOBP_GOLGI_TO_PLASMA_MEMBRANE_TRANSPORT	GOBP_GOLGI_TO_PLASMA_MEMBRANE_TRANSPORT		59	0.320345	1.18875	0.21875	0.331755	1	7058	tags=29%, list=13%, signal=33%
GOBP_REGULATION_OF_JUN_KINASE_ACTIVITY	GOBP_REGULATION_OF_JUN_KINASE_ACTIVITY		82	0.313131	1.1888	0.235931	0.331875	1	8512	tags=32%, list=15%, signal=37%
GOBP_POSITIVE_REGULATION_OF_ORGANELLE_ASSEMBLY	GOBP_POSITIVE_REGULATION_OF_ORGANELLE_ASSEMBLY		63	0.352065	1.18775	0.271335	0.332438	1	5555	tags=25%, list=10%, signal=28%
GOBP_PHOSPHOLIPID_METABOLIC_PROCESS	GOBP_PHOSPHOLIPID_METABOLIC_PROCESS		411	0.26014	1.18777	0.181034	0.332612	1	10045	tags=32%, list=18%, signal=38%
GOBP_REGULATION_OF_PROTEIN_POLYMERIZATION	GOBP_REGULATION_OF_PROTEIN_POLYMERIZATION		219	0.273367	1.18711	0.185106	0.333052	1	9462	tags=31%, list=17%, signal=37%
GOMF_TRANSCRIPTION_REGULATOR_INHIBITOR_ACTIVITY	GOMF_TRANSCRIPTION_REGULATOR_INHIBITOR_ACTIVITY		18	0.420299	1.18579	0.271967	0.334127	1	7103	tags=33%, list=13%, signal=38%
GOBP_PITUITARY_GLAND_DEVELOPMENT	GOBP_PITUITARY_GLAND_DEVELOPMENT		41	0.340105	1.18592	0.182028	0.334171	1	13076	tags=37%, list=24%, signal=48%
GOBP_NEGATIVE_REGULATION_OF_INTRINSIC_APOPTOTIC_SIGNALING_PATHWAY_IN_RESPONSE_TO_DNA_DAMAGE	GOBP_NEGATIVE_REGULATION_OF_INTRINSIC_APOPTOTIC_SIGNALING_PATHWAY_IN_RESPONSE_TO_DNA_DAMAGE		29	0.355549	1.18606	0.238589	0.334177	1	6008	tags=31%, list=11%, signal=35%
GOBP_NEGATIVE_REGULATION_OF_NEURON_APOPTOTIC_PROCESS	GOBP_NEGATIVE_REGULATION_OF_NEURON_APOPTOTIC_PROCESS		135	0.283157	1.18532	0.207729	0.334533	1	8340	tags=26%, list=15%, signal=30%
GOBP_SOMITOGENESIS	GOBP_SOMITOGENESIS		65	0.327527	1.185	0.207675	0.334586	1	8486	tags=28%, list=15%, signal=33%
GOCC_CYTOPLASMIC_SIDE_OF_MEMBRANE	GOCC_CYTOPLASMIC_SIDE_OF_MEMBRANE		190	0.277493	1.1851	0.209821	0.334651	1	12580	tags=37%, list=23%, signal=48%
GOBP_REGULATION_OF_GLIOGENESIS	GOBP_REGULATION_OF_GLIOGENESIS		91	0.304134	1.18453	0.208333	0.335012	1	9374	tags=30%, list=17%, signal=36%
GOMF_MAP_KINASE_KINASE_ACTIVITY	GOMF_MAP_KINASE_KINASE_ACTIVITY		18	0.398856	1.18404	0.262821	0.335024	1	3682	tags=39%, list=7%, signal=42%
GOMF_RETINOID_X_RECEPTOR_BINDING	GOMF_RETINOID_X_RECEPTOR_BINDING		17	0.416604	1.18427	0.278455	0.335138	1	9915	tags=41%, list=18%, signal=50%
GOCC_PROTON_TRANSPORTING_ATP_SYNTHASE_COMPLEX	GOCC_PROTON_TRANSPORTING_ATP_SYNTHASE_COMPLEX		22	0.528283	1.18406	0.318359	0.335193	1	9875	tags=50%, list=18%, signal=61%
GOBP_OLIGODENDROCYTE_DIFFERENTIATION	GOBP_OLIGODENDROCYTE_DIFFERENTIATION		93	0.299644	1.18356	0.195455	0.335443	1	5550	tags=25%, list=10%, signal=27%
GOBP_CELL_JUNCTION_MAINTENANCE	GOBP_CELL_JUNCTION_MAINTENANCE		32	0.35887	1.18274	0.252137	0.336355	1	6712	tags=28%, list=12%, signal=32%
GOBP_DEOXYRIBONUCLEOTIDE_METABOLIC_PROCESS	GOBP_DEOXYRIBONUCLEOTIDE_METABOLIC_PROCESS		40	0.369074	1.18188	0.274892	0.337259	1	4454	tags=30%, list=8%, signal=33%
GOBP_CATECHOLAMINE_SECRETION	GOBP_CATECHOLAMINE_SECRETION		53	0.337753	1.18077	0.198068	0.338314	1	8445	tags=30%, list=15%, signal=36%
GOBP_GLUCAN_BIOSYNTHETIC_PROCESS	GOBP_GLUCAN_BIOSYNTHETIC_PROCESS		46	0.332105	1.1808	0.209677	0.338462	1	12465	tags=39%, list=23%, signal=50%
GOBP_PROTEIN_TARGETING	GOBP_PROTEIN_TARGETING		436	0.280968	1.1804	0.250505	0.338599	1	7710	tags=25%, list=14%, signal=29%
GOBP_REGULATION_OF_PROTEIN_POLYUBIQUITINATION	GOBP_REGULATION_OF_PROTEIN_POLYUBIQUITINATION		24	0.371761	1.18023	0.238806	0.338638	1	12395	tags=46%, list=22%, signal=59%
GOBP_LIVER_REGENERATION	GOBP_LIVER_REGENERATION		31	0.346331	1.17929	0.230248	0.339278	1	5550	tags=29%, list=10%, signal=32%
GOCC_SITE_OF_POLARIZED_GROWTH	GOCC_SITE_OF_POLARIZED_GROWTH		183	0.303497	1.17935	0.234375	0.339386	1	9279	tags=33%, list=17%, signal=40%
GOCC_CELL_CORTEX_REGION	GOCC_CELL_CORTEX_REGION		41	0.339074	1.17942	0.225322	0.339487	1	12663	tags=44%, list=23%, signal=57%
GOMF_CYSTEINE_TYPE_PEPTIDASE_ACTIVITY	GOMF_CYSTEINE_TYPE_PEPTIDASE_ACTIVITY		174	0.279177	1.1785	0.212446	0.340101	1	12029	tags=32%, list=22%, signal=41%
GOBP_POSITIVE_REGULATION_OF_STEM_CELL_PROLIFERATION	GOBP_POSITIVE_REGULATION_OF_STEM_CELL_PROLIFERATION		22	0.381784	1.17822	0.216157	0.340294	1	4089	tags=23%, list=7%, signal=25%
GOBP_MULTICELLULAR_ORGANISMAL_MOVEMENT	GOBP_MULTICELLULAR_ORGANISMAL_MOVEMENT		55	0.312657	1.17802	0.191781	0.340334	1	6795	tags=29%, list=12%, signal=33%
GOBP_DENDRITIC_SPINE_DEVELOPMENT	GOBP_DENDRITIC_SPINE_DEVELOPMENT		98	0.315363	1.17747	0.235546	0.340829	1	7359	tags=30%, list=13%, signal=34%
GOMF_PHOSPHATASE_BINDING	GOMF_PHOSPHATASE_BINDING		193	0.282323	1.17714	0.227373	0.340855	1	9938	tags=30%, list=18%, signal=37%
GOBP_RESPONSE_TO_KETONE	GOBP_RESPONSE_TO_KETONE		193	0.266777	1.17719	0.167089	0.340991	1	10469	tags=31%, list=19%, signal=38%
GOMF_PROTEIN_PHOSPHATASE_BINDING	GOMF_PROTEIN_PHOSPHATASE_BINDING		148	0.28602	1.17669	0.227074	0.341257	1	9938	tags=30%, list=18%, signal=37%
GOBP_AMINO_ACID_TRANSPORT	GOBP_AMINO_ACID_TRANSPORT		150	0.275251	1.17507	0.179551	0.342006	1	9698	tags=30%, list=18%, signal=36%
GOBP_REGULATION_OF_FATTY_ACID_BIOSYNTHETIC_PROCESS	GOBP_REGULATION_OF_FATTY_ACID_BIOSYNTHETIC_PROCESS		54	0.30009	1.17513	0.225728	0.342114	1	9915	tags=31%, list=18%, signal=38%
GOBP_GUANOSINE_CONTAINING_COMPOUND_METABOLIC_PROCESS	GOBP_GUANOSINE_CONTAINING_COMPOUND_METABOLIC_PROCESS		40	0.333049	1.17519	0.246835	0.342233	1	5456	tags=30%, list=10%, signal=33%
GOBP_PARASYMPATHETIC_NERVOUS_SYSTEM_DEVELOPMENT	GOBP_PARASYMPATHETIC_NERVOUS_SYSTEM_DEVELOPMENT		16	0.428722	1.17524	0.272311	0.342359	1	8232	tags=38%, list=15%, signal=44%
GOBP_ANTIGEN_PROCESSING_AND_PRESENTATION	GOBP_ANTIGEN_PROCESSING_AND_PRESENTATION		230	0.313623	1.17534	0.247379	0.342428	1	6153	tags=27%, list=11%, signal=30%
GOBP_POSITIVE_REGULATION_OF_CALCINEURIN_MEDIATED_SIGNALING	GOBP_POSITIVE_REGULATION_OF_CALCINEURIN_MEDIATED_SIGNALING		15	0.400179	1.17559	0.248869	0.342479	1	2079	tags=20%, list=4%, signal=21%
GOMF_REGULATORY_RNA_BINDING	GOMF_REGULATORY_RNA_BINDING		44	0.377815	1.17543	0.272537	0.342511	1	8436	tags=36%, list=15%, signal=43%
GOBP_REGULATION_OF_MITOCHONDRIAL_MEMBRANE_POTENTIAL	GOBP_REGULATION_OF_MITOCHONDRIAL_MEMBRANE_POTENTIAL		70	0.304135	1.17446	0.219873	0.34262	1	11331	tags=37%, list=21%, signal=47%
GOBP_MYELOID_CELL_HOMEOSTASIS	GOBP_MYELOID_CELL_HOMEOSTASIS		144	0.280143	1.17425	0.237581	0.342706	1	11021	tags=32%, list=20%, signal=40%
GOBP_REGULATION_OF_IMMUNOGLOBULIN_PRODUCTION	GOBP_REGULATION_OF_IMMUNOGLOBULIN_PRODUCTION		67	0.33513	1.17355	0.287912	0.343446	1	3324	tags=24%, list=6%, signal=25%
GOBP_PROTEIN_TARGETING_TO_MEMBRANE	GOBP_PROTEIN_TARGETING_TO_MEMBRANE		206	0.342479	1.17326	0.299595	0.343625	1	13941	tags=42%, list=25%, signal=56%
GOBP_DOPAMINE_RECEPTOR_SIGNALING_PATHWAY	GOBP_DOPAMINE_RECEPTOR_SIGNALING_PATHWAY		40	0.337447	1.17284	0.223529	0.343795	1	8949	tags=35%, list=16%, signal=42%
GOCC_ENDOPLASMIC_RETICULUM_GOLGI_INTERMEDIATE_COMPARTMENT_MEMBRANE	GOCC_ENDOPLASMIC_RETICULUM_GOLGI_INTERMEDIATE_COMPARTMENT_MEMBRANE		74	0.315803	1.17297	0.243187	0.34381	1	6240	tags=30%, list=11%, signal=33%
GOMF_MIRNA_BINDING	GOMF_MIRNA_BINDING		32	0.409138	1.17262	0.296066	0.343875	1	8436	tags=38%, list=15%, signal=44%
GOBP_ANTIGEN_PROCESSING_AND_PRESENTATION_OF_PEPTIDE_ANTIGEN	GOBP_ANTIGEN_PROCESSING_AND_PRESENTATION_OF_PEPTIDE_ANTIGEN		190	0.321141	1.17206	0.254737	0.344391	1	6153	tags=27%, list=11%, signal=30%
GOBP_NUCLEOBASE_CONTAINING_SMALL_MOLECULE_BIOSYNTHETIC_PROCESS	GOBP_NUCLEOBASE_CONTAINING_SMALL_MOLECULE_BIOSYNTHETIC_PROCESS		115	0.280814	1.17168	0.222222	0.344676	1	6734	tags=28%, list=12%, signal=32%
GOBP_REGULATION_OF_PROTEIN_SERINE_THREONINE_KINASE_ACTIVITY	GOBP_REGULATION_OF_PROTEIN_SERINE_THREONINE_KINASE_ACTIVITY		481	0.256124	1.17142	0.187354	0.344838	1	6008	tags=22%, list=11%, signal=24%
GOMF_UNFOLDED_PROTEIN_BINDING	GOMF_UNFOLDED_PROTEIN_BINDING		119	0.323502	1.17073	0.279503	0.345593	1	13038	tags=39%, list=24%, signal=50%
GOCC_GTPASE_COMPLEX	GOCC_GTPASE_COMPLEX		33	0.368554	1.16991	0.270563	0.345668	1	3146	tags=24%, list=6%, signal=26%
GOBP_DICARBOXYLIC_ACID_TRANSPORT	GOBP_DICARBOXYLIC_ACID_TRANSPORT		93	0.28037	1.17004	0.178218	0.3457	1	11514	tags=34%, list=21%, signal=43%
GOBP_PEPTIDE_SECRETION	GOBP_PEPTIDE_SECRETION		396	0.248048	1.17013	0.161369	0.345769	1	12084	tags=32%, list=22%, signal=40%
GOCC_LIPID_DROPLET	GOCC_LIPID_DROPLET		95	0.282204	1.17045	0.182022	0.345771	1	7771	tags=28%, list=14%, signal=33%
GOCC_FICOLIN_1_RICH_GRANULE_LUMEN	GOCC_FICOLIN_1_RICH_GRANULE_LUMEN		124	0.320601	1.17029	0.268085	0.345778	1	4454	tags=21%, list=8%, signal=23%
GOBP_SIGNAL_RELEASE	GOBP_SIGNAL_RELEASE		471	0.252931	1.16956	0.178841	0.345789	1	13122	tags=34%, list=24%, signal=44%
GOBP_RESPONSE_TO_ACETYLCHOLINE	GOBP_RESPONSE_TO_ACETYLCHOLINE		29	0.362257	1.1692	0.245496	0.345853	1	9406	tags=38%, list=17%, signal=46%
GOBP_PROTEIN_K63_LINKED_DEUBIQUITINATION	GOBP_PROTEIN_K63_LINKED_DEUBIQUITINATION		35	0.365991	1.16962	0.272904	0.345899	1	7721	tags=34%, list=14%, signal=40%
GOBP_CERAMIDE_METABOLIC_PROCESS	GOBP_CERAMIDE_METABOLIC_PROCESS		99	0.289279	1.16928	0.209957	0.345958	1	8417	tags=28%, list=15%, signal=33%
GOBP_MITOCHONDRION_DISTRIBUTION	GOBP_MITOCHONDRION_DISTRIBUTION		16	0.408941	1.16854	0.263598	0.346519	1	11290	tags=56%, list=20%, signal=71%
GOBP_NEGATIVE_REGULATION_OF_PROTEIN_DEPHOSPHORYLATION	GOBP_NEGATIVE_REGULATION_OF_PROTEIN_DEPHOSPHORYLATION		65	0.297498	1.16829	0.229885	0.346664	1	10474	tags=28%, list=19%, signal=34%
GOBP_REGULATION_OF_RESPONSE_TO_ENDOPLASMIC_RETICULUM_STRESS	GOBP_REGULATION_OF_RESPONSE_TO_ENDOPLASMIC_RETICULUM_STRESS		81	0.298244	1.1678	0.195736	0.347125	1	9915	tags=30%, list=18%, signal=36%
GOBP_REGULATION_OF_CHOLESTEROL_METABOLIC_PROCESS	GOBP_REGULATION_OF_CHOLESTEROL_METABOLIC_PROCESS		61	0.327213	1.16745	0.24026	0.347186	1	7377	tags=28%, list=13%, signal=32%
GOBP_POSITIVE_REGULATION_OF_GLUCOSE_METABOLIC_PROCESS	GOBP_POSITIVE_REGULATION_OF_GLUCOSE_METABOLIC_PROCESS		41	0.332877	1.16759	0.237991	0.3472	1	6240	tags=27%, list=11%, signal=30%
GOBP_LATE_ENDOSOME_TO_VACUOLE_TRANSPORT_VIA_MULTIVESICULAR_BODY_SORTING_PATHWAY	GOBP_LATE_ENDOSOME_TO_VACUOLE_TRANSPORT_VIA_MULTIVESICULAR_BODY_SORTING_PATHWAY		17	0.419738	1.16715	0.268022	0.34739	1	10914	tags=47%, list=20%, signal=59%
GOBP_PROTEIN_HOMOOLIGOMERIZATION	GOBP_PROTEIN_HOMOOLIGOMERIZATION		177	0.25884	1.16617	0.187805	0.348499	1	6321	tags=21%, list=11%, signal=24%
GOBP_RESPONSE_TO_ELECTRICAL_STIMULUS	GOBP_RESPONSE_TO_ELECTRICAL_STIMULUS		39	0.319368	1.16585	0.201774	0.348517	1	10228	tags=36%, list=19%, signal=44%
GOCC_PROTON_TRANSPORTING_V_TYPE_ATPASE_COMPLEX	GOCC_PROTON_TRANSPORTING_V_TYPE_ATPASE_COMPLEX		27	0.386416	1.16595	0.270876	0.348587	1	8216	tags=37%, list=15%, signal=43%
GOBP_AMINE_BIOSYNTHETIC_PROCESS	GOBP_AMINE_BIOSYNTHETIC_PROCESS		39	0.328984	1.16547	0.206742	0.348831	1	10252	tags=33%, list=19%, signal=41%
GOBP_TRICARBOXYLIC_ACID_CYCLE	GOBP_TRICARBOXYLIC_ACID_CYCLE		34	0.404311	1.16529	0.274949	0.348907	1	13406	tags=41%, list=24%, signal=54%
GOBP_THYROID_GLAND_DEVELOPMENT	GOBP_THYROID_GLAND_DEVELOPMENT		22	0.388573	1.16496	0.260965	0.349136	1	7232	tags=41%, list=13%, signal=47%
GOBP_POSITIVE_REGULATION_OF_AMYLOID_BETA_FORMATION	GOBP_POSITIVE_REGULATION_OF_AMYLOID_BETA_FORMATION		20	0.375535	1.16445	0.263804	0.349394	1	2355	tags=25%, list=4%, signal=26%
GOBP_NEGATIVE_REGULATION_OF_CELLULAR_AMIDE_METABOLIC_PROCESS	GOBP_NEGATIVE_REGULATION_OF_CELLULAR_AMIDE_METABOLIC_PROCESS		216	0.269197	1.16454	0.22268	0.349486	1	8379	tags=23%, list=15%, signal=27%
GOBP_PROTEIN_COMPLEX_OLIGOMERIZATION	GOBP_PROTEIN_COMPLEX_OLIGOMERIZATION		228	0.253238	1.16414	0.187192	0.349621	1	7002	tags=22%, list=13%, signal=25%
GOBP_REGULATION_OF_EXOCYTOSIS	GOBP_REGULATION_OF_EXOCYTOSIS		192	0.280217	1.1635	0.221698	0.349877	1	6988	tags=26%, list=13%, signal=30%
GOCC_CLATHRIN_COAT	GOCC_CLATHRIN_COAT		45	0.332894	1.16356	0.279221	0.349986	1	10203	tags=36%, list=18%, signal=44%
GOBP_GLYCEROPHOSPHOLIPID_METABOLIC_PROCESS	GOBP_GLYCEROPHOSPHOLIPID_METABOLIC_PROCESS		338	0.257826	1.16368	0.20985	0.350038	1	9694	tags=30%, list=18%, signal=36%
GOBP_BASIC_AMINO_ACID_TRANSPORT	GOBP_BASIC_AMINO_ACID_TRANSPORT		16	0.395816	1.16319	0.241458	0.350054	1	13533	tags=56%, list=24%, signal=74%
GOCC_CLATHRIN_ADAPTOR_COMPLEX	GOCC_CLATHRIN_ADAPTOR_COMPLEX		24	0.377743	1.16267	0.260304	0.350536	1	10203	tags=38%, list=18%, signal=46%
GOBP_PHAGOLYSOSOME_ASSEMBLY	GOBP_PHAGOLYSOSOME_ASSEMBLY		15	0.39177	1.16252	0.244576	0.35054	1	10301	tags=47%, list=19%, signal=57%
GOBP_REGULATION_OF_CELL_DEVELOPMENT	GOBP_REGULATION_OF_CELL_DEVELOPMENT		479	0.267795	1.16233	0.209091	0.350609	1	7668	tags=24%, list=14%, signal=27%
GOBP_AUTONOMIC_NERVOUS_SYSTEM_DEVELOPMENT	GOBP_AUTONOMIC_NERVOUS_SYSTEM_DEVELOPMENT		46	0.348675	1.16185	0.243119	0.351008	1	9958	tags=37%, list=18%, signal=45%
GOBP_CELLULAR_RESPONSE_TO_KETONE	GOBP_CELLULAR_RESPONSE_TO_KETONE		92	0.286418	1.16156	0.213399	0.351213	1	9773	tags=28%, list=18%, signal=34%
GOBP_POLYSACCHARIDE_METABOLIC_PROCESS	GOBP_POLYSACCHARIDE_METABOLIC_PROCESS		113	0.280981	1.16062	0.211494	0.351666	1	7618	tags=23%, list=14%, signal=27%
GOBP_REGULATION_OF_LIPID_BIOSYNTHETIC_PROCESS	GOBP_REGULATION_OF_LIPID_BIOSYNTHETIC_PROCESS		200	0.256776	1.16076	0.19378	0.351704	1	9609	tags=27%, list=17%, signal=33%
GOBP_OOGENESIS	GOBP_OOGENESIS		80	0.300887	1.16081	0.240099	0.351829	1	6038	tags=24%, list=11%, signal=27%
GOBP_POSITIVE_REGULATION_OF_IMMUNOGLOBULIN_PRODUCTION	GOBP_POSITIVE_REGULATION_OF_IMMUNOGLOBULIN_PRODUCTION		44	0.348373	1.16095	0.275109	0.351841	1	6311	tags=27%, list=11%, signal=31%
GOCC_ACROSOMAL_VESICLE	GOCC_ACROSOMAL_VESICLE		115	0.278652	1.15851	0.220418	0.353606	1	6029	tags=24%, list=11%, signal=27%
GOMF_KINASE_ACTIVATOR_ACTIVITY	GOMF_KINASE_ACTIVATOR_ACTIVITY		90	0.291079	1.15865	0.221729	0.353624	1	5371	tags=23%, list=10%, signal=26%
GOMF_RNA_POLYMERASE_II_TRANSCRIPTION_FACTOR_BINDING	GOMF_RNA_POLYMERASE_II_TRANSCRIPTION_FACTOR_BINDING		52	0.333676	1.159	0.267368	0.353714	1	7233	tags=31%, list=13%, signal=35%
GOBP_PROTEIN_LOCALIZATION_TO_SYNAPSE	GOBP_PROTEIN_LOCALIZATION_TO_SYNAPSE		79	0.317056	1.15867	0.236324	0.353795	1	7080	tags=32%, list=13%, signal=36%
GOMF_MOTOR_ACTIVITY	GOMF_MOTOR_ACTIVITY		128	0.316121	1.15877	0.266811	0.35386	1	6670	tags=27%, list=12%, signal=31%
GOMF_PROTEASE_BINDING	GOMF_PROTEASE_BINDING		130	0.293654	1.15709	0.22973	0.355263	1	6407	tags=25%, list=12%, signal=28%
GOBP_CELL_GROWTH	GOBP_CELL_GROWTH		458	0.256337	1.15628	0.203196	0.355963	1	9579	tags=29%, list=17%, signal=34%
GOBP_PROTEIN_CHROMOPHORE_LINKAGE	GOBP_PROTEIN_CHROMOPHORE_LINKAGE		15	0.438255	1.15629	0.257642	0.356141	1	1818	tags=27%, list=3%, signal=28%
GOBP_AMINE_METABOLIC_PROCESS	GOBP_AMINE_METABOLIC_PROCESS		162	0.287726	1.15566	0.222472	0.356577	1	10252	tags=34%, list=19%, signal=42%
GOBP_ANTIGEN_PROCESSING_AND_PRESENTATION_OF_PEPTIDE_ANTIGEN_VIA_MHC_CLASS_I	GOBP_ANTIGEN_PROCESSING_AND_PRESENTATION_OF_PEPTIDE_ANTIGEN_VIA_MHC_CLASS_I		99	0.355851	1.15507	0.313929	0.356611	1	6070	tags=28%, list=11%, signal=32%
GOBP_NEGATIVE_REGULATION_OF_OXIDATIVE_STRESS_INDUCED_CELL_DEATH	GOBP_NEGATIVE_REGULATION_OF_OXIDATIVE_STRESS_INDUCED_CELL_DEATH		41	0.310458	1.15518	0.216471	0.356668	1	10340	tags=37%, list=19%, signal=45%
GOBP_CELLULAR_RESPIRATION	GOBP_CELLULAR_RESPIRATION		187	0.348559	1.15519	0.319767	0.356851	1	7362	tags=26%, list=13%, signal=30%
GOBP_RESPONSE_TO_INTERLEUKIN_1	GOBP_RESPONSE_TO_INTERLEUKIN_1		200	0.284829	1.15522	0.256696	0.357017	1	6966	tags=23%, list=13%, signal=26%
GOBP_DIOL_BIOSYNTHETIC_PROCESS	GOBP_DIOL_BIOSYNTHETIC_PROCESS		22	0.370049	1.15456	0.27044	0.35707	1	3858	tags=27%, list=7%, signal=29%
GOBP_REGULATION_OF_ACTIVIN_RECEPTOR_SIGNALING_PATHWAY	GOBP_REGULATION_OF_ACTIVIN_RECEPTOR_SIGNALING_PATHWAY		24	0.365118	1.15395	0.254505	0.357672	1	5427	tags=29%, list=10%, signal=32%
GOBP_NEGATIVE_REGULATION_OF_TYPE_I_INTERFERON_PRODUCTION	GOBP_NEGATIVE_REGULATION_OF_TYPE_I_INTERFERON_PRODUCTION		45	0.380088	1.15337	0.309168	0.358256	1	5799	tags=29%, list=10%, signal=32%
GOBP_NEGATIVE_REGULATION_OF_CELLULAR_RESPONSE_TO_INSULIN_STIMULUS	GOBP_NEGATIVE_REGULATION_OF_CELLULAR_RESPONSE_TO_INSULIN_STIMULUS		39	0.331268	1.15273	0.253898	0.358743	1	13901	tags=46%, list=25%, signal=62%
GOBP_ANGIOGENESIS_INVOLVED_IN_WOUND_HEALING	GOBP_ANGIOGENESIS_INVOLVED_IN_WOUND_HEALING		27	0.397104	1.15281	0.311828	0.358842	1	2746	tags=19%, list=5%, signal=19%
GOBP_PROTEIN_PHOSPHOPANTETHEINYLATION	GOBP_PROTEIN_PHOSPHOPANTETHEINYLATION		331	0.250416	1.15206	0.226013	0.35944	1	12348	tags=34%, list=22%, signal=44%
GOBP_EPIDERMAL_GROWTH_FACTOR_RECEPTOR_SIGNALING_PATHWAY	GOBP_EPIDERMAL_GROWTH_FACTOR_RECEPTOR_SIGNALING_PATHWAY		120	0.294643	1.15183	0.264108	0.359543	1	5918	tags=23%, list=11%, signal=26%
GOMF_GAMMA_TUBULIN_BINDING	GOMF_GAMMA_TUBULIN_BINDING		28	0.356658	1.15055	0.265766	0.360897	1	6595	tags=39%, list=12%, signal=45%
GOBP_V_D_J_RECOMBINATION	GOBP_V_D_J_RECOMBINATION		16	0.436335	1.15058	0.304167	0.361053	1	10998	tags=50%, list=20%, signal=62%
GOBP_NEGATIVE_REGULATION_OF_DEPHOSPHORYLATION	GOBP_NEGATIVE_REGULATION_OF_DEPHOSPHORYLATION		110	0.276147	1.15004	0.23913	0.361384	1	10474	tags=28%, list=19%, signal=35%
GOBP_BODY_FLUID_SECRETION	GOBP_BODY_FLUID_SECRETION		86	0.279107	1.14943	0.219697	0.361818	1	5266	tags=20%, list=10%, signal=22%
GOBP_NEUROBLAST_PROLIFERATION	GOBP_NEUROBLAST_PROLIFERATION		52	0.320628	1.14946	0.245902	0.361971	1	6631	tags=25%, list=12%, signal=28%
GOBP_MEMBRANE_LIPID_BIOSYNTHETIC_PROCESS	GOBP_MEMBRANE_LIPID_BIOSYNTHETIC_PROCESS		144	0.269847	1.14875	0.227743	0.362546	1	7807	tags=23%, list=14%, signal=27%
GOCC_INTRINSIC_COMPONENT_OF_SYNAPTIC_VESICLE_MEMBRANE	GOCC_INTRINSIC_COMPONENT_OF_SYNAPTIC_VESICLE_MEMBRANE		44	0.34117	1.1479	0.256818	0.363053	1	12495	tags=45%, list=23%, signal=59%
GOBP_INTEGRATED_STRESS_RESPONSE_SIGNALING	GOBP_INTEGRATED_STRESS_RESPONSE_SIGNALING		27	0.360313	1.14795	0.293991	0.363191	1	13235	tags=48%, list=24%, signal=63%
GOBP_EMBRYONIC_SKELETAL_SYSTEM_DEVELOPMENT	GOBP_EMBRYONIC_SKELETAL_SYSTEM_DEVELOPMENT		116	0.321317	1.14803	0.285393	0.363288	1	12848	tags=35%, list=23%, signal=46%
GOBP_MOLTING_CYCLE	GOBP_MOLTING_CYCLE		104	0.288775	1.14745	0.229025	0.363451	1	7145	tags=27%, list=13%, signal=31%
GOBP_GLAND_DEVELOPMENT	GOBP_GLAND_DEVELOPMENT		413	0.254828	1.14711	0.188544	0.36349	1	9307	tags=27%, list=17%, signal=32%
GOBP_MANNOSYLATION	GOBP_MANNOSYLATION		35	0.361428	1.14694	0.267894	0.363527	1	11408	tags=43%, list=21%, signal=54%
GOBP_ANTIGEN_PROCESSING_AND_PRESENTATION_OF_PEPTIDE_OR_POLYSACCHARIDE_ANTIGEN_VIA_MHC_CLASS_II	GOBP_ANTIGEN_PROCESSING_AND_PRESENTATION_OF_PEPTIDE_OR_POLYSACCHARIDE_ANTIGEN_VIA_MHC_CLASS_II		100	0.310823	1.14717	0.289641	0.363605	1	4825	tags=25%, list=9%, signal=27%
GOMF_NADPLUS_KINASE_ACTIVITY	GOMF_NADPLUS_KINASE_ACTIVITY		17	0.390223	1.14653	0.284232	0.36373	1	9653	tags=47%, list=17%, signal=57%
GOBP_FEMALE_GAMETE_GENERATION	GOBP_FEMALE_GAMETE_GENERATION		125	0.281085	1.14658	0.246377	0.363856	1	6038	tags=22%, list=11%, signal=24%
GOBP_ORGANIC_HYDROXY_COMPOUND_BIOSYNTHETIC_PROCESS	GOBP_ORGANIC_HYDROXY_COMPOUND_BIOSYNTHETIC_PROCESS		251	0.254292	1.14616	0.178313	0.364068	1	8758	tags=27%, list=16%, signal=33%
GOBP_DENDRITIC_SPINE_MORPHOGENESIS	GOBP_DENDRITIC_SPINE_MORPHOGENESIS		60	0.315161	1.14472	0.266667	0.364883	1	7359	tags=30%, list=13%, signal=35%
GOBP_ENTRAINMENT_OF_CIRCADIAN_CLOCK	GOBP_ENTRAINMENT_OF_CIRCADIAN_CLOCK		33	0.334788	1.14542	0.312871	0.364918	1	5462	tags=27%, list=10%, signal=30%
GOBP_GLYCOPROTEIN_CATABOLIC_PROCESS	GOBP_GLYCOPROTEIN_CATABOLIC_PROCESS		27	0.349903	1.14497	0.268191	0.364946	1	10659	tags=30%, list=19%, signal=37%
GOBP_POSITIVE_REGULATION_OF_EPIDERMIS_DEVELOPMENT	GOBP_POSITIVE_REGULATION_OF_EPIDERMIS_DEVELOPMENT		28	0.345224	1.14478	0.261261	0.364988	1	6034	tags=29%, list=11%, signal=32%
GOBP_REGULATION_OF_PROTEIN_LOCALIZATION_TO_SYNAPSE	GOBP_REGULATION_OF_PROTEIN_LOCALIZATION_TO_SYNAPSE		26	0.364787	1.14522	0.29375	0.364999	1	7080	tags=35%, list=13%, signal=40%
GOBP_NEGATIVE_REGULATION_OF_GLIOGENESIS	GOBP_NEGATIVE_REGULATION_OF_GLIOGENESIS		35	0.34176	1.14506	0.271186	0.365008	1	9193	tags=29%, list=17%, signal=34%
GOBP_POSITIVE_REGULATION_OF_STEROID_BIOSYNTHETIC_PROCESS	GOBP_POSITIVE_REGULATION_OF_STEROID_BIOSYNTHETIC_PROCESS		19	0.383225	1.14445	0.280285	0.365039	1	12055	tags=47%, list=22%, signal=61%
GOCC_EXOCYST	GOCC_EXOCYST		18	0.40505	1.14431	0.291572	0.365046	1	14604	tags=56%, list=26%, signal=75%
GOBP_RESPONSE_TO_NERVE_GROWTH_FACTOR	GOBP_RESPONSE_TO_NERVE_GROWTH_FACTOR		50	0.327001	1.14382	0.274725	0.365302	1	9946	tags=38%, list=18%, signal=46%
GOBP_REGULATION_OF_CYTOPLASMIC_TRANSLATION	GOBP_REGULATION_OF_CYTOPLASMIC_TRANSLATION		21	0.378738	1.14391	0.292373	0.365363	1	14916	tags=43%, list=27%, signal=59%
GOBP_SIGNAL_TRANSDUCTION_IN_ABSENCE_OF_LIGAND	GOBP_SIGNAL_TRANSDUCTION_IN_ABSENCE_OF_LIGAND		66	0.297841	1.14353	0.247059	0.365454	1	10192	tags=33%, list=18%, signal=41%
GOBP_INSULIN_SECRETION_INVOLVED_IN_CELLULAR_RESPONSE_TO_GLUCOSE_STIMULUS	GOBP_INSULIN_SECRETION_INVOLVED_IN_CELLULAR_RESPONSE_TO_GLUCOSE_STIMULUS		65	0.28085	1.14286	0.214765	0.366197	1	5701	tags=22%, list=10%, signal=24%
GOBP_RESPONSE_TO_PEPTIDE_HORMONE	GOBP_RESPONSE_TO_PEPTIDE_HORMONE		430	0.249299	1.14171	0.211196	0.367576	1	9671	tags=27%, list=17%, signal=32%
GOBP_PYRIMIDINE_NUCLEOSIDE_MONOPHOSPHATE_METABOLIC_PROCESS	GOBP_PYRIMIDINE_NUCLEOSIDE_MONOPHOSPHATE_METABOLIC_PROCESS		19	0.378007	1.14115	0.274678	0.368127	1	4258	tags=37%, list=8%, signal=40%
GOBP_ACIDIC_AMINO_ACID_TRANSPORT	GOBP_ACIDIC_AMINO_ACID_TRANSPORT		67	0.292722	1.14048	0.221662	0.368857	1	9368	tags=30%, list=17%, signal=36%
GOMF_ATP_DEPENDENT_MICROTUBULE_MOTOR_ACTIVITY	GOMF_ATP_DEPENDENT_MICROTUBULE_MOTOR_ACTIVITY		35	0.399097	1.14024	0.338115	0.368979	1	6512	tags=37%, list=12%, signal=42%
GOBP_CELLULAR_RESPONSE_TO_EXTERNAL_STIMULUS	GOBP_CELLULAR_RESPONSE_TO_EXTERNAL_STIMULUS		299	0.250204	1.14003	0.219907	0.369061	1	10933	tags=32%, list=20%, signal=40%
GOCC_EXTRINSIC_COMPONENT_OF_ORGANELLE_MEMBRANE	GOCC_EXTRINSIC_COMPONENT_OF_ORGANELLE_MEMBRANE		52	0.314188	1.13971	0.262327	0.369292	1	10929	tags=33%, list=20%, signal=41%
GOBP_PROTEIN_DEPOLYMERIZATION	GOBP_PROTEIN_DEPOLYMERIZATION		110	0.311549	1.13953	0.283871	0.369343	1	9041	tags=34%, list=16%, signal=40%
GOMF_RETINAL_BINDING	GOMF_RETINAL_BINDING		18	0.381122	1.13886	0.277512	0.369867	1	9660	tags=44%, list=17%, signal=54%
GOCC_NEURON_TO_NEURON_SYNAPSE	GOCC_NEURON_TO_NEURON_SYNAPSE		339	0.263493	1.13899	0.25885	0.369893	1	7574	tags=25%, list=14%, signal=29%
GOBP_CYTOCHROME_COMPLEX_ASSEMBLY	GOBP_CYTOCHROME_COMPLEX_ASSEMBLY		35	0.422087	1.13869	0.334646	0.369912	1	8125	tags=34%, list=15%, signal=40%
GOBP_TUBE_FORMATION	GOBP_TUBE_FORMATION		140	0.285532	1.13796	0.267094	0.370667	1	4116	tags=20%, list=7%, signal=22%
GOBP_EMBRYO_IMPLANTATION	GOBP_EMBRYO_IMPLANTATION		47	0.307693	1.1375	0.266816	0.370674	1	6326	tags=26%, list=11%, signal=29%
GOBP_PROTEIN_TRIMERIZATION	GOBP_PROTEIN_TRIMERIZATION		17	0.372376	1.13753	0.258503	0.370833	1	2346	tags=24%, list=4%, signal=25%
GOBP_NEGATIVE_REGULATION_OF_PHOSPHORYLATION	GOBP_NEGATIVE_REGULATION_OF_PHOSPHORYLATION		392	0.246395	1.13767	0.222477	0.370841	1	9609	tags=28%, list=17%, signal=33%
GOBP_NEGATIVE_REGULATION_OF_ANOIKIS	GOBP_NEGATIVE_REGULATION_OF_ANOIKIS		17	0.406655	1.13679	0.305123	0.371444	1	14444	tags=47%, list=26%, signal=64%
GOBP_REGULATION_OF_DENDRITE_EXTENSION	GOBP_REGULATION_OF_DENDRITE_EXTENSION		27	0.347242	1.13617	0.262557	0.372071	1	7301	tags=30%, list=13%, signal=34%
GOMF_RECEPTOR_TYROSINE_KINASE_BINDING	GOMF_RECEPTOR_TYROSINE_KINASE_BINDING		72	0.292831	1.13506	0.241071	0.372245	1	7220	tags=28%, list=13%, signal=32%
GOMF_STRUCTURAL_CONSTITUENT_OF_CYTOSKELETON	GOMF_STRUCTURAL_CONSTITUENT_OF_CYTOSKELETON		101	0.295845	1.1353	0.263279	0.372269	1	6457	tags=24%, list=12%, signal=27%
GOBP_REGULATION_OF_PROTEIN_CONTAINING_COMPLEX_DISASSEMBLY	GOBP_REGULATION_OF_PROTEIN_CONTAINING_COMPLEX_DISASSEMBLY		117	0.294888	1.13556	0.279121	0.372291	1	4899	tags=23%, list=9%, signal=25%
GOBP_HEPATOCYTE_DIFFERENTIATION	GOBP_HEPATOCYTE_DIFFERENTIATION		16	0.383126	1.13515	0.296214	0.372296	1	10316	tags=38%, list=19%, signal=46%
GOBP_UDP_N_ACETYLGLUCOSAMINE_METABOLIC_PROCESS	GOBP_UDP_N_ACETYLGLUCOSAMINE_METABOLIC_PROCESS		16	0.417651	1.13567	0.3159	0.372347	1	9100	tags=31%, list=16%, signal=37%
GOBP_REGULATION_OF_RESPONSE_TO_OXIDATIVE_STRESS	GOBP_REGULATION_OF_RESPONSE_TO_OXIDATIVE_STRESS		81	0.279033	1.13538	0.23913	0.372371	1	10340	tags=32%, list=19%, signal=39%
GOCC_PSEUDOPODIUM	GOCC_PSEUDOPODIUM		18	0.392168	1.13578	0.298013	0.372401	1	4954	tags=33%, list=9%, signal=37%
GOMF_KINASE_REGULATOR_ACTIVITY	GOMF_KINASE_REGULATOR_ACTIVITY		214	0.257539	1.13292	0.261072	0.373793	1	4474	tags=19%, list=8%, signal=20%
GOMF_FRIZZLED_BINDING	GOMF_FRIZZLED_BINDING		37	0.335388	1.13316	0.281818	0.373848	1	9101	tags=32%, list=16%, signal=39%
GOMF_5_3_EXONUCLEASE_ACTIVITY	GOMF_5_3_EXONUCLEASE_ACTIVITY		19	0.420665	1.13299	0.332645	0.373885	1	7030	tags=47%, list=13%, signal=54%
GOCC_NEURON_PROJECTION_TERMINUS	GOCC_NEURON_PROJECTION_TERMINUS		129	0.285382	1.13353	0.268949	0.373934	1	10417	tags=33%, list=19%, signal=41%
GOCC_SMALL_RIBOSOMAL_SUBUNIT	GOCC_SMALL_RIBOSOMAL_SUBUNIT		74	0.437682	1.13366	0.383104	0.373964	1	13932	tags=50%, list=25%, signal=67%
GOBP_REGULATION_OF_REGULATED_SECRETORY_PATHWAY	GOBP_REGULATION_OF_REGULATED_SECRETORY_PATHWAY		134	0.286312	1.13336	0.265116	0.373978	1	6988	tags=28%, list=13%, signal=32%
GOCC_ROUGH_ENDOPLASMIC_RETICULUM	GOCC_ROUGH_ENDOPLASMIC_RETICULUM		75	0.284373	1.1326	0.256466	0.373998	1	8567	tags=32%, list=16%, signal=38%
GOBP_PROTEIN_DESTABILIZATION	GOBP_PROTEIN_DESTABILIZATION		46	0.307794	1.13316	0.262295	0.374042	1	7947	tags=33%, list=14%, signal=38%
GOCC_COATED_VESICLE_MEMBRANE	GOCC_COATED_VESICLE_MEMBRANE		179	0.271528	1.13174	0.277904	0.375057	1	8226	tags=27%, list=15%, signal=32%
GOBP_MAINTENANCE_OF_SYNAPSE_STRUCTURE	GOBP_MAINTENANCE_OF_SYNAPSE_STRUCTURE		16	0.413099	1.13157	0.32287	0.375071	1	6712	tags=31%, list=12%, signal=36%
GOMF_DEACETYLASE_ACTIVITY	GOMF_DEACETYLASE_ACTIVITY		36	0.33625	1.13072	0.307054	0.375682	1	6666	tags=33%, list=12%, signal=38%
GOBP_PROTEIN_LOCALIZATION_TO_LYSOSOME	GOBP_PROTEIN_LOCALIZATION_TO_LYSOSOME		45	0.321239	1.13099	0.293598	0.375702	1	4547	tags=20%, list=8%, signal=22%
GOBP_POSITIVE_REGULATION_OF_RELEASE_OF_CYTOCHROME_C_FROM_MITOCHONDRIA	GOBP_POSITIVE_REGULATION_OF_RELEASE_OF_CYTOCHROME_C_FROM_MITOCHONDRIA		27	0.368527	1.1308	0.292683	0.375773	1	11456	tags=33%, list=21%, signal=42%
GOBP_CLATHRIN_DEPENDENT_ENDOCYTOSIS	GOBP_CLATHRIN_DEPENDENT_ENDOCYTOSIS		46	0.349972	1.1303	0.306867	0.376058	1	4752	tags=28%, list=9%, signal=31%
GOBP_NEGATIVE_REGULATION_OF_DNA_BINDING_TRANSCRIPTION_FACTOR_ACTIVITY	GOBP_NEGATIVE_REGULATION_OF_DNA_BINDING_TRANSCRIPTION_FACTOR_ACTIVITY		173	0.258278	1.12987	0.239819	0.376479	1	7233	tags=24%, list=13%, signal=28%
GOMF_DISULFIDE_OXIDOREDUCTASE_ACTIVITY	GOMF_DISULFIDE_OXIDOREDUCTASE_ACTIVITY		40	0.376096	1.12965	0.316667	0.376577	1	12253	tags=40%, list=22%, signal=51%
GOBP_PHENOL_CONTAINING_COMPOUND_BIOSYNTHETIC_PROCESS	GOBP_PHENOL_CONTAINING_COMPOUND_BIOSYNTHETIC_PROCESS		43	0.315957	1.12849	0.258454	0.37779	1	13564	tags=47%, list=25%, signal=62%
GOBP_ANATOMICAL_STRUCTURE_HOMEOSTASIS	GOBP_ANATOMICAL_STRUCTURE_HOMEOSTASIS		449	0.253386	1.1285	0.220379	0.377977	1	8419	tags=28%, list=15%, signal=33%
GOBP_POSITIVE_REGULATION_OF_PEPTIDYL_SERINE_PHOSPHORYLATION	GOBP_POSITIVE_REGULATION_OF_PEPTIDYL_SERINE_PHOSPHORYLATION		107	0.271091	1.1281	0.256944	0.378148	1	4622	tags=18%, list=8%, signal=19%
GOBP_PEPTIDYL_ASPARAGINE_MODIFICATION	GOBP_PEPTIDYL_ASPARAGINE_MODIFICATION		31	0.392719	1.12682	0.332016	0.379716	1	13711	tags=52%, list=25%, signal=69%
GOBP_OXIDATIVE_PHOSPHORYLATION	GOBP_OXIDATIVE_PHOSPHORYLATION		145	0.390452	1.12656	0.368932	0.379887	1	12287	tags=41%, list=22%, signal=52%
GOCC_DENSE_CORE_GRANULE	GOCC_DENSE_CORE_GRANULE		28	0.380128	1.12606	0.308046	0.380208	1	7678	tags=36%, list=14%, signal=41%
GOMF_PROTEIN_MEMBRANE_ADAPTOR_ACTIVITY	GOMF_PROTEIN_MEMBRANE_ADAPTOR_ACTIVITY		24	0.346733	1.12614	0.300448	0.380277	1	5738	tags=25%, list=10%, signal=28%
GOBP_RESPONSE_TO_VITAMIN_A	GOBP_RESPONSE_TO_VITAMIN_A		18	0.390371	1.12584	0.288136	0.380318	1	8337	tags=39%, list=15%, signal=46%
GOBP_GASTRULATION_WITH_MOUTH_FORMING_SECOND	GOBP_GASTRULATION_WITH_MOUTH_FORMING_SECOND		23	0.362317	1.12541	0.312102	0.380754	1	4071	tags=22%, list=7%, signal=23%
GOBP_NADH_DEHYDROGENASE_COMPLEX_ASSEMBLY	GOBP_NADH_DEHYDROGENASE_COMPLEX_ASSEMBLY		65	0.430407	1.12479	0.374753	0.381396	1	11593	tags=40%, list=21%, signal=51%
GOBP_REGULATION_OF_KIDNEY_DEVELOPMENT	GOBP_REGULATION_OF_KIDNEY_DEVELOPMENT		30	0.359027	1.12313	0.288248	0.383491	1	10984	tags=37%, list=20%, signal=46%
GOBP_POSITIVE_REGULATION_OF_ANION_TRANSPORT	GOBP_POSITIVE_REGULATION_OF_ANION_TRANSPORT		476	0.233758	1.12267	0.222222	0.383591	1	9720	tags=28%, list=18%, signal=33%
GOBP_EPITHELIAL_TUBE_FORMATION	GOBP_EPITHELIAL_TUBE_FORMATION		125	0.286417	1.12278	0.28172	0.383616	1	4116	tags=20%, list=7%, signal=22%
GOMF_NUCLEOBASE_CONTAINING_COMPOUND_TRANSMEMBRANE_TRANSPORTER_ACTIVITY	GOMF_NUCLEOBASE_CONTAINING_COMPOUND_TRANSMEMBRANE_TRANSPORTER_ACTIVITY		48	0.307722	1.12285	0.291139	0.383725	1	7595	tags=25%, list=14%, signal=29%
GOMF_ORGANOPHOSPHATE_ESTER_TRANSMEMBRANE_TRANSPORTER_ACTIVITY	GOMF_ORGANOPHOSPHATE_ESTER_TRANSMEMBRANE_TRANSPORTER_ACTIVITY		30	0.347363	1.12221	0.296943	0.38403	1	10149	tags=33%, list=18%, signal=41%
GOBP_POSITIVE_REGULATION_OF_GLYCOLYTIC_PROCESS	GOBP_POSITIVE_REGULATION_OF_GLYCOLYTIC_PROCESS		24	0.35678	1.12191	0.275168	0.384041	1	8340	tags=33%, list=15%, signal=39%
GOCC_SCHAFFER_COLLATERAL_CA1_SYNAPSE	GOCC_SCHAFFER_COLLATERAL_CA1_SYNAPSE		66	0.307408	1.12193	0.279476	0.384216	1	10761	tags=33%, list=19%, signal=41%
GOBP_STRESS_ACTIVATED_PROTEIN_KINASE_SIGNALING_CASCADE	GOBP_STRESS_ACTIVATED_PROTEIN_KINASE_SIGNALING_CASCADE		272	0.25634	1.12128	0.257206	0.384514	1	6948	tags=23%, list=13%, signal=26%
GOBP_NEGATIVE_REGULATION_OF_GLIAL_CELL_DIFFERENTIATION	GOBP_NEGATIVE_REGULATION_OF_GLIAL_CELL_DIFFERENTIATION		22	0.373219	1.12135	0.298097	0.384612	1	9193	tags=36%, list=17%, signal=44%
GOBP_POSITIVE_REGULATION_OF_AMINE_TRANSPORT	GOBP_POSITIVE_REGULATION_OF_AMINE_TRANSPORT		33	0.337983	1.12051	0.285714	0.385348	1	9368	tags=39%, list=17%, signal=47%
GOBP_MAINTENANCE_OF_PROTEIN_LOCALIZATION_IN_ORGANELLE	GOBP_MAINTENANCE_OF_PROTEIN_LOCALIZATION_IN_ORGANELLE		42	0.308057	1.12025	0.322645	0.385521	1	12710	tags=52%, list=23%, signal=68%
GOCC_TRANSPORT_VESICLE_MEMBRANE	GOCC_TRANSPORT_VESICLE_MEMBRANE		202	0.255523	1.11944	0.273782	0.386476	1	12495	tags=38%, list=23%, signal=48%
GOBP_REGULATION_OF_NEURON_PROJECTION_DEVELOPMENT	GOBP_REGULATION_OF_NEURON_PROJECTION_DEVELOPMENT		427	0.2596	1.11924	0.261161	0.386554	1	11870	tags=33%, list=21%, signal=41%
GOBP_RESPONSE_TO_CAFFEINE	GOBP_RESPONSE_TO_CAFFEINE		17	0.380938	1.11904	0.315904	0.38662	1	10315	tags=47%, list=19%, signal=58%
GOBP_REGULATION_OF_EARLY_ENDOSOME_TO_LATE_ENDOSOME_TRANSPORT	GOBP_REGULATION_OF_EARLY_ENDOSOME_TO_LATE_ENDOSOME_TRANSPORT		17	0.406506	1.11887	0.308008	0.386661	1	9720	tags=41%, list=18%, signal=50%
GOBP_ADULT_LOCOMOTORY_BEHAVIOR	GOBP_ADULT_LOCOMOTORY_BEHAVIOR		62	0.305941	1.11837	0.286697	0.387181	1	10866	tags=37%, list=20%, signal=46%
GOCC_INNER_MITOCHONDRIAL_MEMBRANE_PROTEIN_COMPLEX	GOCC_INNER_MITOCHONDRIAL_MEMBRANE_PROTEIN_COMPLEX		140	0.391364	1.11763	0.348748	0.388038	1	10648	tags=37%, list=19%, signal=46%
GOBP_RETROGRADE_TRANSPORT_ENDOSOME_TO_PLASMA_MEMBRANE	GOBP_RETROGRADE_TRANSPORT_ENDOSOME_TO_PLASMA_MEMBRANE		30	0.337549	1.11693	0.309677	0.388418	1	13739	tags=50%, list=25%, signal=67%
GOBP_NEGATIVE_REGULATION_OF_LIPID_STORAGE	GOBP_NEGATIVE_REGULATION_OF_LIPID_STORAGE		21	0.358071	1.11693	0.314159	0.38862	1	19756	tags=67%, list=36%, signal=104%
GOBP_EAR_MORPHOGENESIS	GOBP_EAR_MORPHOGENESIS		110	0.291777	1.11695	0.303258	0.388801	1	9545	tags=31%, list=17%, signal=37%
GOMF_ACID_AMINO_ACID_LIGASE_ACTIVITY	GOMF_ACID_AMINO_ACID_LIGASE_ACTIVITY		21	0.371269	1.11648	0.319728	0.388868	1	7261	tags=43%, list=13%, signal=49%
GOBP_INTERMEDIATE_FILAMENT_BASED_PROCESS	GOBP_INTERMEDIATE_FILAMENT_BASED_PROCESS		51	0.314902	1.11542	0.302885	0.389759	1	6014	tags=27%, list=11%, signal=31%
GOBP_PEPTIDE_HORMONE_SECRETION	GOBP_PEPTIDE_HORMONE_SECRETION		246	0.250831	1.1156	0.233933	0.389915	1	13076	tags=34%, list=24%, signal=44%
GOMF_G_PROTEIN_BETA_SUBUNIT_BINDING	GOMF_G_PROTEIN_BETA_SUBUNIT_BINDING		19	0.378024	1.11546	0.313433	0.389918	1	3118	tags=32%, list=6%, signal=33%
GOBP_POSITIVE_REGULATION_OF_PROTEOLYSIS	GOBP_POSITIVE_REGULATION_OF_PROTEOLYSIS		359	0.241614	1.1151	0.240275	0.389973	1	8678	tags=27%, list=16%, signal=32%
GOBP_REGULATION_OF_CELL_GROWTH_INVOLVED_IN_CARDIAC_MUSCLE_CELL_DEVELOPMENT	GOBP_REGULATION_OF_CELL_GROWTH_INVOLVED_IN_CARDIAC_MUSCLE_CELL_DEVELOPMENT		21	0.346939	1.11471	0.289474	0.390318	1	1321	tags=14%, list=2%, signal=15%
GOBP_POSITIVE_REGULATION_OF_CELL_DIVISION	GOBP_POSITIVE_REGULATION_OF_CELL_DIVISION		86	0.289421	1.11449	0.25	0.390431	1	4727	tags=21%, list=9%, signal=23%
GOBP_POSITIVE_REGULATION_OF_PROTEIN_SERINE_THREONINE_KINASE_ACTIVITY	GOBP_POSITIVE_REGULATION_OF_PROTEIN_SERINE_THREONINE_KINASE_ACTIVITY		309	0.249361	1.11383	0.240826	0.391192	1	7834	tags=25%, list=14%, signal=29%
GOCC_STRIATED_MUSCLE_THIN_FILAMENT	GOCC_STRIATED_MUSCLE_THIN_FILAMENT		22	0.373704	1.11256	0.322176	0.391387	1	5500	tags=27%, list=10%, signal=30%
GOCC_CYTOPLASMIC_DYNEIN_COMPLEX	GOCC_CYTOPLASMIC_DYNEIN_COMPLEX		18	0.394821	1.11351	0.334719	0.391445	1	4825	tags=39%, list=9%, signal=43%
GOMF_PHOSPHATIDYLINOSITOL_PHOSPHATE_KINASE_ACTIVITY	GOMF_PHOSPHATIDYLINOSITOL_PHOSPHATE_KINASE_ACTIVITY		16	0.413043	1.11188	0.340862	0.391474	1	3082	tags=31%, list=6%, signal=33%
GOBP_CELLULAR_RESPONSE_TO_ATP	GOBP_CELLULAR_RESPONSE_TO_ATP		17	0.371555	1.11264	0.295503	0.391474	1	6173	tags=35%, list=11%, signal=40%
GOCC_RESPIRATORY_CHAIN_COMPLEX	GOCC_RESPIRATORY_CHAIN_COMPLEX		87	0.408426	1.1129	0.385496	0.391488	1	11969	tags=38%, list=22%, signal=48%
GOBP_RESPIRATORY_CHAIN_COMPLEX_IV_ASSEMBLY	GOBP_RESPIRATORY_CHAIN_COMPLEX_IV_ASSEMBLY		25	0.433247	1.11303	0.378641	0.391516	1	8125	tags=32%, list=15%, signal=37%
GOBP_GLIAL_CELL_DIFFERENTIATION	GOBP_GLIAL_CELL_DIFFERENTIATION		209	0.261566	1.11209	0.260143	0.391609	1	7361	tags=23%, list=13%, signal=27%
GOBP_BODY_MORPHOGENESIS	GOBP_BODY_MORPHOGENESIS		46	0.332416	1.11309	0.318548	0.391647	1	15115	tags=39%, list=27%, signal=54%
GOBP_OSTEOBLAST_DEVELOPMENT	GOBP_OSTEOBLAST_DEVELOPMENT		17	0.386251	1.11189	0.323829	0.391658	1	6473	tags=29%, list=12%, signal=33%
GOMF_PROTEIN_PHOSPHORYLATED_AMINO_ACID_BINDING	GOMF_PROTEIN_PHOSPHORYLATED_AMINO_ACID_BINDING		56	0.331346	1.11266	0.330416	0.391661	1	4837	tags=27%, list=9%, signal=29%
GOCC_COATED_VESICLE	GOCC_COATED_VESICLE		293	0.251586	1.11219	0.292793	0.391696	1	6919	tags=23%, list=13%, signal=26%
GOBP_HAIR_CELL_DIFFERENTIATION	GOBP_HAIR_CELL_DIFFERENTIATION		43	0.305971	1.11315	0.313953	0.391762	1	3726	tags=21%, list=7%, signal=22%
GOCC_CYTOPLASMIC_SIDE_OF_ENDOPLASMIC_RETICULUM_MEMBRANE	GOCC_CYTOPLASMIC_SIDE_OF_ENDOPLASMIC_RETICULUM_MEMBRANE		15	0.378115	1.11077	0.337474	0.392816	1	7875	tags=40%, list=14%, signal=47%
GOBP_NEGATIVE_REGULATION_OF_PROTEIN_CONTAINING_COMPLEX_DISASSEMBLY	GOBP_NEGATIVE_REGULATION_OF_PROTEIN_CONTAINING_COMPLEX_DISASSEMBLY		79	0.302924	1.11039	0.305011	0.393177	1	4899	tags=24%, list=9%, signal=26%
GOBP_CYTOPLASMIC_SEQUESTERING_OF_PROTEIN	GOBP_CYTOPLASMIC_SEQUESTERING_OF_PROTEIN		22	0.381867	1.11002	0.324211	0.393523	1	7058	tags=32%, list=13%, signal=36%
GOBP_DENDRITE_EXTENSION	GOBP_DENDRITE_EXTENSION		36	0.322086	1.10983	0.28436	0.393572	1	7301	tags=28%, list=13%, signal=32%
GOBP_COCHLEA_DEVELOPMENT	GOBP_COCHLEA_DEVELOPMENT		45	0.337568	1.10943	0.285714	0.393919	1	5456	tags=27%, list=10%, signal=30%
GOBP_PHOTOPERIODISM	GOBP_PHOTOPERIODISM		32	0.324148	1.10907	0.292247	0.39403	1	9390	tags=38%, list=17%, signal=45%
GOBP_CELLULAR_RESPONSE_TO_DRUG	GOBP_CELLULAR_RESPONSE_TO_DRUG		62	0.297107	1.1092	0.28271	0.394056	1	13564	tags=47%, list=25%, signal=62%
GOMF_INTRAMOLECULAR_OXIDOREDUCTASE_ACTIVITY	GOMF_INTRAMOLECULAR_OXIDOREDUCTASE_ACTIVITY		50	0.32687	1.10845	0.324268	0.394314	1	12681	tags=42%, list=23%, signal=54%
GOBP_EMBRYONIC_ORGAN_MORPHOGENESIS	GOBP_EMBRYONIC_ORGAN_MORPHOGENESIS		276	0.2706	1.10829	0.302885	0.394335	1	9999	tags=29%, list=18%, signal=36%
GOBP_NEGATIVE_REGULATION_OF_AXON_EXTENSION	GOBP_NEGATIVE_REGULATION_OF_AXON_EXTENSION		43	0.321266	1.10867	0.334056	0.394398	1	11870	tags=35%, list=21%, signal=44%
GOBP_SKELETAL_MUSCLE_ADAPTATION	GOBP_SKELETAL_MUSCLE_ADAPTATION		26	0.369356	1.10849	0.302752	0.394458	1	2483	tags=19%, list=4%, signal=20%
GOBP_ATP_SYNTHESIS_COUPLED_ELECTRON_TRANSPORT	GOBP_ATP_SYNTHESIS_COUPLED_ELECTRON_TRANSPORT		100	0.407869	1.10774	0.380038	0.394686	1	7362	tags=30%, list=13%, signal=35%
GOBP_REGULATION_OF_PEPTIDE_HORMONE_SECRETION	GOBP_REGULATION_OF_PEPTIDE_HORMONE_SECRETION		208	0.250315	1.10775	0.265823	0.394869	1	10564	tags=29%, list=19%, signal=36%
GOMF_MHC_CLASS_I_PROTEIN_BINDING	GOMF_MHC_CLASS_I_PROTEIN_BINDING		20	0.423343	1.10735	0.360887	0.395025	1	5573	tags=30%, list=10%, signal=33%
GOBP_RRNA_MODIFICATION	GOBP_RRNA_MODIFICATION		40	0.365561	1.10609	0.335456	0.395805	1	11099	tags=35%, list=20%, signal=44%
GOBP_PROTEIN_LOCALIZATION_TO_ENDOPLASMIC_RETICULUM	GOBP_PROTEIN_LOCALIZATION_TO_ENDOPLASMIC_RETICULUM		147	0.384119	1.10614	0.385686	0.395928	1	13170	tags=40%, list=24%, signal=53%
GOBP_POSITIVE_REGULATION_OF_G1_S_TRANSITION_OF_MITOTIC_CELL_CYCLE	GOBP_POSITIVE_REGULATION_OF_G1_S_TRANSITION_OF_MITOTIC_CELL_CYCLE		43	0.326861	1.10584	0.308036	0.395966	1	9579	tags=33%, list=17%, signal=39%
GOBP_REPLICATIVE_SENESCENCE	GOBP_REPLICATIVE_SENESCENCE		16	0.386155	1.10655	0.328639	0.395974	1	4736	tags=25%, list=9%, signal=27%
GOBP_REGULATION_OF_NEUROTRANSMITTER_TRANSPORT	GOBP_REGULATION_OF_NEUROTRANSMITTER_TRANSPORT		97	0.275279	1.10639	0.307512	0.396	1	13122	tags=40%, list=24%, signal=53%
GOBP_PYRIMIDINE_NUCLEOBASE_METABOLIC_PROCESS	GOBP_PYRIMIDINE_NUCLEOBASE_METABOLIC_PROCESS		16	0.398901	1.10622	0.343413	0.396035	1	13774	tags=56%, list=25%, signal=75%
GOBP_NOSE_DEVELOPMENT	GOBP_NOSE_DEVELOPMENT		15	0.40611	1.10507	0.32684	0.39624	1	11879	tags=40%, list=21%, signal=51%
GOBP_FIBROBLAST_MIGRATION	GOBP_FIBROBLAST_MIGRATION		42	0.319968	1.10545	0.311159	0.396298	1	9579	tags=29%, list=17%, signal=35%
GOMF_ACYLGLYCEROL_O_ACYLTRANSFERASE_ACTIVITY	GOMF_ACYLGLYCEROL_O_ACYLTRANSFERASE_ACTIVITY		25	0.345785	1.10508	0.325678	0.396429	1	7423	tags=32%, list=13%, signal=37%
GOBP_REGULATION_OF_SUBSTRATE_ADHESION_DEPENDENT_CELL_SPREADING	GOBP_REGULATION_OF_SUBSTRATE_ADHESION_DEPENDENT_CELL_SPREADING		57	0.307674	1.1051	0.319635	0.396598	1	7269	tags=26%, list=13%, signal=30%
GOBP_MITOCHONDRIAL_ELECTRON_TRANSPORT_CYTOCHROME_C_TO_OXYGEN	GOBP_MITOCHONDRIAL_ELECTRON_TRANSPORT_CYTOCHROME_C_TO_OXYGEN		21	0.44824	1.10364	0.368321	0.396631	1	6044	tags=33%, list=11%, signal=37%
GOMF_SUMO_BINDING	GOMF_SUMO_BINDING		15	0.418345	1.10458	0.368308	0.396743	1	4862	tags=27%, list=9%, signal=29%
GOBP_NEGATIVE_REGULATION_OF_KINASE_ACTIVITY	GOBP_NEGATIVE_REGULATION_OF_KINASE_ACTIVITY		255	0.242051	1.10443	0.283447	0.396757	1	9609	tags=27%, list=17%, signal=33%
GOBP_ENERGY_RESERVE_METABOLIC_PROCESS	GOBP_ENERGY_RESERVE_METABOLIC_PROCESS		87	0.272181	1.10365	0.287383	0.396811	1	7618	tags=25%, list=14%, signal=29%
GOBP_SEQUESTERING_OF_TRIGLYCERIDE	GOBP_SEQUESTERING_OF_TRIGLYCERIDE		17	0.368993	1.10422	0.325942	0.396851	1	7423	tags=24%, list=13%, signal=27%
GOBP_NEUROTRANSMITTER_RECEPTOR_TRANSPORT_TO_PLASMA_MEMBRANE	GOBP_NEUROTRANSMITTER_RECEPTOR_TRANSPORT_TO_PLASMA_MEMBRANE		15	0.386911	1.10387	0.327044	0.396931	1	8992	tags=47%, list=16%, signal=56%
GOBP_TRANSFERRIN_TRANSPORT	GOBP_TRANSFERRIN_TRANSPORT		36	0.332279	1.10371	0.309572	0.396951	1	10411	tags=36%, list=19%, signal=44%
GOBP_PTERIDINE_CONTAINING_COMPOUND_METABOLIC_PROCESS	GOBP_PTERIDINE_CONTAINING_COMPOUND_METABOLIC_PROCESS		33	0.346482	1.10397	0.314583	0.396977	1	7623	tags=33%, list=14%, signal=39%
GOBP_REGULATION_OF_LIPID_STORAGE	GOBP_REGULATION_OF_LIPID_STORAGE		53	0.289809	1.10318	0.30474	0.397076	1	12987	tags=36%, list=23%, signal=47%
GOBP_REGULATION_OF_EXTRINSIC_APOPTOTIC_SIGNALING_PATHWAY	GOBP_REGULATION_OF_EXTRINSIC_APOPTOTIC_SIGNALING_PATHWAY		153	0.26123	1.10289	0.270208	0.397302	1	6993	tags=22%, list=13%, signal=25%
GOBP_POSITIVE_REGULATION_OF_NEURON_PROJECTION_DEVELOPMENT	GOBP_POSITIVE_REGULATION_OF_NEURON_PROJECTION_DEVELOPMENT		153	0.268994	1.10247	0.289474	0.397706	1	5804	tags=23%, list=11%, signal=25%
GOCC_INTRINSIC_COMPONENT_OF_NUCLEAR_INNER_MEMBRANE	GOCC_INTRINSIC_COMPONENT_OF_NUCLEAR_INNER_MEMBRANE		15	0.407628	1.10228	0.312364	0.397792	1	5803	tags=33%, list=11%, signal=37%
GOCC_FILOPODIUM_MEMBRANE	GOCC_FILOPODIUM_MEMBRANE		18	0.392241	1.10127	0.342222	0.399035	1	2055	tags=17%, list=4%, signal=17%
GOCC_PIGMENT_GRANULE	GOCC_PIGMENT_GRANULE		106	0.291195	1.10079	0.320248	0.399301	1	10866	tags=40%, list=20%, signal=49%
GOBP_POSITIVE_REGULATION_OF_PROTEIN_DEPHOSPHORYLATION	GOBP_POSITIVE_REGULATION_OF_PROTEIN_DEPHOSPHORYLATION		45	0.324553	1.10093	0.335443	0.399323	1	11768	tags=42%, list=21%, signal=54%
GOBP_POSITIVE_REGULATION_OF_SMOOTH_MUSCLE_CELL_APOPTOTIC_PROCESS	GOBP_POSITIVE_REGULATION_OF_SMOOTH_MUSCLE_CELL_APOPTOTIC_PROCESS		16	0.386451	1.10021	0.31441	0.399467	1	5613	tags=25%, list=10%, signal=28%
GOCC_HIPPOCAMPAL_MOSSY_FIBER_TO_CA3_SYNAPSE	GOCC_HIPPOCAMPAL_MOSSY_FIBER_TO_CA3_SYNAPSE		30	0.34287	1.10031	0.312217	0.399513	1	11354	tags=33%, list=21%, signal=42%
GOBP_MONOAMINE_TRANSPORT	GOBP_MONOAMINE_TRANSPORT		79	0.295157	1.09979	0.280193	0.399661	1	8445	tags=28%, list=15%, signal=33%
GOBP_REGIONALIZATION	GOBP_REGIONALIZATION		325	0.26738	1.10035	0.293839	0.399674	1	9307	tags=26%, list=17%, signal=32%
GOBP_POSITIVE_REGULATION_OF_GROWTH	GOBP_POSITIVE_REGULATION_OF_GROWTH		246	0.253405	1.0999	0.257336	0.399702	1	7301	tags=24%, list=13%, signal=28%
GOMF_DNA_BINDING_TRANSCRIPTION_ACTIVATOR_ACTIVITY	GOMF_DNA_BINDING_TRANSCRIPTION_ACTIVATOR_ACTIVITY		445	0.261814	1.09957	0.308219	0.399787	1	10119	tags=28%, list=18%, signal=34%
GOBP_NUCLEOSIDE_SALVAGE	GOBP_NUCLEOSIDE_SALVAGE		16	0.409592	1.09841	0.325203	0.401259	1	3995	tags=31%, list=7%, signal=34%
GOBP_ANIMAL_ORGAN_REGENERATION	GOBP_ANIMAL_ORGAN_REGENERATION		73	0.28907	1.09819	0.279817	0.401366	1	4343	tags=21%, list=8%, signal=22%
GOBP_POSITIVE_REGULATION_OF_B_CELL_MEDIATED_IMMUNITY	GOBP_POSITIVE_REGULATION_OF_B_CELL_MEDIATED_IMMUNITY		38	0.337686	1.09713	0.355932	0.40227	1	5984	tags=29%, list=11%, signal=32%
GOBP_REGULATION_OF_SYNAPTIC_PLASTICITY	GOBP_REGULATION_OF_SYNAPTIC_PLASTICITY		176	0.261835	1.09697	0.27972	0.402312	1	11708	tags=36%, list=21%, signal=46%
GOBP_POSITIVE_REGULATION_OF_DENDRITE_MORPHOGENESIS	GOBP_POSITIVE_REGULATION_OF_DENDRITE_MORPHOGENESIS		35	0.332038	1.09723	0.32636	0.402324	1	7081	tags=29%, list=13%, signal=33%
GOBP_ERBB_SIGNALING_PATHWAY	GOBP_ERBB_SIGNALING_PATHWAY		142	0.270888	1.0973	0.291111	0.402436	1	7059	tags=24%, list=13%, signal=27%
GOBP_NUCLEOTIDE_BINDING_DOMAIN_LEUCINE_RICH_REPEAT_CONTAINING_RECEPTOR_SIGNALING_PATHWAY	GOBP_NUCLEOTIDE_BINDING_DOMAIN_LEUCINE_RICH_REPEAT_CONTAINING_RECEPTOR_SIGNALING_PATHWAY		41	0.33662	1.09612	0.334056	0.403115	1	2416	tags=22%, list=4%, signal=23%
GOBP_REGULATION_OF_B_CELL_MEDIATED_IMMUNITY	GOBP_REGULATION_OF_B_CELL_MEDIATED_IMMUNITY		54	0.320445	1.09621	0.343949	0.403188	1	3324	tags=24%, list=6%, signal=26%
GOBP_NUCLEAR_TRANSCRIBED_MRNA_CATABOLIC_PROCESS_NONSENSE_MEDIATED_DECAY	GOBP_NUCLEAR_TRANSCRIBED_MRNA_CATABOLIC_PROCESS_NONSENSE_MEDIATED_DECAY		120	0.405431	1.09365	0.416667	0.406297	1	12195	tags=41%, list=22%, signal=52%
GOBP_CYTOPLASMIC_MICROTUBULE_ORGANIZATION	GOBP_CYTOPLASMIC_MICROTUBULE_ORGANIZATION		62	0.311077	1.09372	0.346473	0.406397	1	5260	tags=26%, list=10%, signal=28%
GOBP_REGULATION_OF_CARDIAC_MUSCLE_CELL_ACTION_POTENTIAL	GOBP_REGULATION_OF_CARDIAC_MUSCLE_CELL_ACTION_POTENTIAL		27	0.329392	1.09332	0.329787	0.406561	1	4216	tags=26%, list=8%, signal=28%
GOBP_REGULATION_OF_PROTEIN_TYROSINE_KINASE_ACTIVITY	GOBP_REGULATION_OF_PROTEIN_TYROSINE_KINASE_ACTIVITY		93	0.27195	1.09282	0.301099	0.407061	1	7614	tags=24%, list=14%, signal=27%
GOBP_REGULATION_OF_ENDOTHELIAL_CELL_DEVELOPMENT	GOBP_REGULATION_OF_ENDOTHELIAL_CELL_DEVELOPMENT		17	0.39217	1.09245	0.356688	0.407144	1	11275	tags=47%, list=20%, signal=59%
GOCC_ENDOLYSOSOME_MEMBRANE	GOCC_ENDOLYSOSOME_MEMBRANE		15	0.388272	1.09228	0.344681	0.407214	1	1745	tags=27%, list=3%, signal=28%
GOBP_BRANCHING_INVOLVED_IN_BLOOD_VESSEL_MORPHOGENESIS	GOBP_BRANCHING_INVOLVED_IN_BLOOD_VESSEL_MORPHOGENESIS		34	0.332559	1.09248	0.345291	0.40732	1	14277	tags=44%, list=26%, signal=59%
GOBP_POSITIVE_REGULATION_OF_CARBOHYDRATE_METABOLIC_PROCESS	GOBP_POSITIVE_REGULATION_OF_CARBOHYDRATE_METABOLIC_PROCESS		78	0.273292	1.09162	0.291375	0.407728	1	6240	tags=23%, list=11%, signal=26%
GOMF_MANNOSYLTRANSFERASE_ACTIVITY	GOMF_MANNOSYLTRANSFERASE_ACTIVITY		25	0.360842	1.09173	0.350806	0.407775	1	11366	tags=48%, list=21%, signal=60%
GOBP_POSITIVE_REGULATION_OF_EXTRINSIC_APOPTOTIC_SIGNALING_PATHWAY	GOBP_POSITIVE_REGULATION_OF_EXTRINSIC_APOPTOTIC_SIGNALING_PATHWAY		47	0.317373	1.09089	0.318658	0.408596	1	7834	tags=30%, list=14%, signal=35%
GOCC_CELL_CORTEX	GOCC_CELL_CORTEX		284	0.249065	1.09021	0.32967	0.409348	1	9041	tags=27%, list=16%, signal=32%
GOBP_REGULATION_OF_HORMONE_SECRETION	GOBP_REGULATION_OF_HORMONE_SECRETION		259	0.242279	1.08996	0.275325	0.409503	1	13076	tags=33%, list=24%, signal=43%
GOBP_CATECHOLAMINE_UPTAKE	GOBP_CATECHOLAMINE_UPTAKE		18	0.368107	1.08973	0.330144	0.409631	1	8400	tags=33%, list=15%, signal=39%
GOBP_DIOL_METABOLIC_PROCESS	GOBP_DIOL_METABOLIC_PROCESS		29	0.328337	1.08953	0.319756	0.409718	1	3858	tags=24%, list=7%, signal=26%
[truncated: 701 more rows]

## Sheet: KEGG
NAME	GS<br> follow link to MSigDB	GS DETAILS	SIZE	ES	NES	NOM p-val	FDR q-val	FWER p-val	RANK AT MAX	LEADING EDGE
KEGG_NOTCH_SIGNALING_PATHWAY	KEGG_NOTCH_SIGNALING_PATHWAY	Details ...	47	0.553742	1.83893	0.00209644	0.0783246	0.209	5616	tags=45%, list=10%, signal=50%
KEGG_SPLICEOSOME	KEGG_SPLICEOSOME	Details ...	127	0.611261	1.89744	0.00395257	0.113358	0.139	10944	tags=60%, list=20%, signal=74%
KEGG_RNA_POLYMERASE	KEGG_RNA_POLYMERASE	Details ...	28	0.616765	1.86131	0.00399202	0.0788762	0.176	11656	tags=68%, list=21%, signal=86%
KEGG_HOMOLOGOUS_RECOMBINATION	KEGG_HOMOLOGOUS_RECOMBINATION	Details ...	28	0.724796	1.88373	0.00575816	0.0833869	0.149	6595	tags=64%, list=12%, signal=73%
KEGG_INSULIN_SIGNALING_PATHWAY	KEGG_INSULIN_SIGNALING_PATHWAY	Details ...	137	0.406533	1.66155	0.00689655	0.112461	0.506	9756	tags=40%, list=18%, signal=49%
KEGG_DNA_REPLICATION	KEGG_DNA_REPLICATION	Details ...	36	0.785482	1.81629	0.00801603	0.0806411	0.244	5033	tags=69%, list=9%, signal=76%
KEGG_CELL_CYCLE	KEGG_CELL_CYCLE	Details ...	124	0.611173	1.90897	0.00803213	0.196587	0.125	5362	tags=48%, list=10%, signal=53%
KEGG_BASE_EXCISION_REPAIR	KEGG_BASE_EXCISION_REPAIR	Details ...	35	0.598169	1.74035	0.016129	0.0954599	0.375	12193	tags=66%, list=22%, signal=84%
KEGG_BASAL_TRANSCRIPTION_FACTORS	KEGG_BASAL_TRANSCRIPTION_FACTORS 基底转录因子	Details ...	35	0.569128	1.72751	0.0161943	0.0893644	0.4	8521	tags=40%, list=15%, signal=47%
KEGG_OOCYTE_MEIOSIS	KEGG_OOCYTE_MEIOSIS 卵母细胞减数分裂	Details ...	112	0.468864	1.73218	0.0162272	0.0938075	0.394	9302	tags=43%, list=17%, signal=51%
KEGG_RNA_DEGRADATION	KEGG_RNA_DEGRADATION	Details ...	59	0.531605	1.75144	0.0178571	0.0971749	0.356	8099	tags=46%, list=15%, signal=54%
KEGG_PYRIMIDINE_METABOLISM	KEGG_PYRIMIDINE_METABOLISM	Details ...	97	0.497167	1.77488	0.0180361	0.0880385	0.313	11789	tags=60%, list=21%, signal=76%
KEGG_MISMATCH_REPAIR	KEGG_MISMATCH_REPAIR 错配修复；失配校正	Details ...	23	0.706849	1.71227	0.0218688	0.0914682	0.426	4343	tags=61%, list=8%, signal=66%
KEGG_RIBOFLAVIN_METABOLISM	KEGG_RIBOFLAVIN_METABOLISM	Details ...	15	0.529455	1.52313	0.0377359	0.204124	0.771	6160	tags=47%, list=11%, signal=53%
KEGG_UBIQUITIN_MEDIATED_PROTEOLYSIS	KEGG_UBIQUITIN_MEDIATED_PROTEOLYSIS	Details ...	134	0.442776	1.65751	0.0391389	0.108423	0.518	7947	tags=39%, list=14%, signal=45%
KEGG_N_GLYCAN_BIOSYNTHESIS	KEGG_N_GLYCAN_BIOSYNTHESIS	Details ...	46	0.482793	1.61783	0.0434783	0.121694	0.593	10570	tags=50%, list=19%, signal=62%
KEGG_MTOR_SIGNALING_PATHWAY	KEGG_MTOR_SIGNALING_PATHWAY	Details ...	52	0.412389	1.50399	0.0490196	0.217433	0.8	14444	tags=54%, list=26%, signal=73%
KEGG_PROTEASOME	KEGG_PROTEASOME	Details ...	46	0.642251	1.62374	0.0511811	0.130208	0.578	12924	tags=63%, list=23%, signal=82%
KEGG_NUCLEOTIDE_EXCISION_REPAIR	KEGG_NUCLEOTIDE_EXCISION_REPAIR	Details ...	44	0.533969	1.62157	0.0538462	0.124923	0.585	4872	tags=48%, list=9%, signal=52%
KEGG_PURINE_METABOLISM	KEGG_PURINE_METABOLISM	Details ...	156	0.347899	1.44977	0.0623701	0.255885	0.874	11789	tags=43%, list=21%, signal=54%
KEGG_ADIPOCYTOKINE_SIGNALING_PATHWAY	KEGG_ADIPOCYTOKINE_SIGNALING_PATHWAY	Details ...	67	0.36088	1.3816	0.0688935	0.288597	0.93	10334	tags=39%, list=19%, signal=48%
KEGG_FRUCTOSE_AND_MANNOSE_METABOLISM	KEGG_FRUCTOSE_AND_MANNOSE_METABOLISM	Details ...	32	0.430908	1.40881	0.0991379	0.272294	0.91	5484	tags=34%, list=10%, signal=38%
KEGG_PENTOSE_PHOSPHATE_PATHWAY	KEGG_PENTOSE_PHOSPHATE_PATHWAY	Details ...	27	0.484571	1.44519	0.101952	0.251253	0.879	15788	tags=63%, list=29%, signal=88%
KEGG_AMINOACYL_TRNA_BIOSYNTHESIS	KEGG_AMINOACYL_TRNA_BIOSYNTHESIS	Details ...	22	0.522765	1.41964	0.118367	0.266494	0.899	9364	tags=59%, list=17%, signal=71%
KEGG_ERBB_SIGNALING_PATHWAY	KEGG_ERBB_SIGNALING_PATHWAY	Details ...	87	0.356149	1.31377	0.129512	0.317987	0.97	9579	tags=38%, list=17%, signal=46%
KEGG_EPITHELIAL_CELL_SIGNALING_IN_HELICOBACTER_PYLORI_INFECTION	KEGG_EPITHELIAL_CELL_SIGNALING_IN_HELICOBACTER_PYLORI_INFECTION	Details ...	68	0.346113	1.30947	0.138277	0.308158	0.972	6489	tags=26%, list=12%, signal=30%
KEGG_LYSINE_DEGRADATION	KEGG_LYSINE_DEGRADATION	Details ...	44	0.404713	1.3313	0.139293	0.303753	0.965	7125	tags=36%, list=13%, signal=42%
KEGG_RENAL_CELL_CARCINOMA	KEGG_RENAL_CELL_CARCINOMA	Details ...	70	0.363887	1.30985	0.144928	0.31539	0.972	9579	tags=34%, list=17%, signal=41%
KEGG_TERPENOID_BACKBONE_BIOSYNTHESIS	KEGG_TERPENOID_BACKBONE_BIOSYNTHESIS	Details ...	15	0.570739	1.394	0.146586	0.281376	0.918	7815	tags=47%, list=14%, signal=54%
KEGG_CITRATE_CYCLE_TCA_CYCLE	KEGG_CITRATE_CYCLE_TCA_CYCLE	Details ...	31	0.497538	1.37721	0.149688	0.285444	0.933	11226	tags=42%, list=20%, signal=53%
KEGG_PATHWAYS_IN_CANCER	KEGG_PATHWAYS_IN_CANCER	Details ...	325	0.294756	1.24438	0.150628	0.354199	0.986	9579	tags=30%, list=17%, signal=36%
KEGG_PANCREATIC_CANCER	KEGG_PANCREATIC_CANCER	Details ...	70	0.365845	1.28412	0.153374	0.333619	0.979	5460	tags=29%, list=10%, signal=32%
KEGG_GLYOXYLATE_AND_DICARBOXYLATE_METABOLISM	KEGG_GLYOXYLATE_AND_DICARBOXYLATE_METABOLISM	Details ...	16	0.496021	1.33291	0.154812	0.309492	0.964	7734	tags=38%, list=14%, signal=44%
KEGG_SNARE_INTERACTIONS_IN_VESICULAR_TRANSPORT	KEGG_SNARE_INTERACTIONS_IN_VESICULAR_TRANSPORT	Details ...	38	0.373497	1.27038	0.169734	0.33511	0.979	8992	tags=34%, list=16%, signal=41%
KEGG_WNT_SIGNALING_PATHWAY	KEGG_WNT_SIGNALING_PATHWAY	Details ...	150	0.301052	1.22507	0.186695	0.364317	0.989	6738	tags=26%, list=12%, signal=30%
KEGG_GLYCOSPHINGOLIPID_BIOSYNTHESIS_LACTO_AND_NEOLACTO_SERIES	KEGG_GLYCOSPHINGOLIPID_BIOSYNTHESIS_LACTO_AND_NEOLACTO_SERIES	Details ...	26	0.402707	1.26859	0.196305	0.329872	0.979	3425	tags=27%, list=6%, signal=29%
KEGG_DORSO_VENTRAL_AXIS_FORMATION	KEGG_DORSO_VENTRAL_AXIS_FORMATION	Details ...	24	0.413439	1.23467	0.196653	0.358269	0.988	11898	tags=42%, list=22%, signal=53%
KEGG_PROTEIN_EXPORT	KEGG_PROTEIN_EXPORT	Details ...	24	0.471621	1.27959	0.204211	0.331607	0.979	10246	tags=50%, list=19%, signal=61%
KEGG_MELANOGENESIS	KEGG_MELANOGENESIS		101	0.283695	1.15033	0.233032	0.401992	0.997	9352	tags=31%, list=17%, signal=37%
KEGG_NEUROTROPHIN_SIGNALING_PATHWAY	KEGG_NEUROTROPHIN_SIGNALING_PATHWAY		126	0.301021	1.16254	0.242	0.399199	0.997	9579	tags=36%, list=17%, signal=43%
KEGG_PROSTATE_CANCER	KEGG_PROSTATE_CANCER		89	0.301216	1.13971	0.266667	0.403251	0.997	9579	tags=34%, list=17%, signal=41%
KEGG_CYSTEINE_AND_METHIONINE_METABOLISM	KEGG_CYSTEINE_AND_METHIONINE_METABOLISM		34	0.348673	1.13826	0.268595	0.398502	0.998	2560	tags=21%, list=5%, signal=22%
KEGG_NON_SMALL_CELL_LUNG_CANCER	KEGG_NON_SMALL_CELL_LUNG_CANCER		54	0.335966	1.16311	0.269874	0.405853	0.997	9579	tags=37%, list=17%, signal=45%
KEGG_FC_GAMMA_R_MEDIATED_PHAGOCYTOSIS	KEGG_FC_GAMMA_R_MEDIATED_PHAGOCYTOSIS		96	0.315981	1.15989	0.270115	0.395523	0.997	4695	tags=24%, list=8%, signal=26%
KEGG_ENDOMETRIAL_CANCER	KEGG_ENDOMETRIAL_CANCER		52	0.340202	1.17076	0.270541	0.410528	0.997	9579	tags=37%, list=17%, signal=44%
KEGG_HUNTINGTONS_DISEASE	KEGG_HUNTINGTONS_DISEASE	Details ...	180	0.3415	1.21311	0.271429	0.372834	0.991	11656	tags=36%, list=21%, signal=46%
KEGG_CYTOSOLIC_DNA_SENSING_PATHWAY	KEGG_CYTOSOLIC_DNA_SENSING_PATHWAY		54	0.334821	1.16711	0.271654	0.407811	0.997	12423	tags=39%, list=22%, signal=50%
KEGG_BASAL_CELL_CARCINOMA	KEGG_BASAL_CELL_CARCINOMA		55	0.319819	1.13436	0.274376	0.397114	0.998	6631	tags=24%, list=12%, signal=27%
KEGG_STEROID_BIOSYNTHESIS	KEGG_STEROID_BIOSYNTHESIS	Details ...	17	0.465739	1.19456	0.276008	0.391371	0.994	5576	tags=35%, list=10%, signal=39%
KEGG_GLIOMA	KEGG_GLIOMA		65	0.317611	1.14176	0.282828	0.407211	0.997	9579	tags=35%, list=17%, signal=43%
KEGG_AMYOTROPHIC_LATERAL_SCLEROSIS_ALS	KEGG_AMYOTROPHIC_LATERAL_SCLEROSIS_ALS		53	0.293211	1.10635	0.289474	0.42808	0.999	12644	tags=42%, list=23%, signal=54%
KEGG_INOSITOL_PHOSPHATE_METABOLISM	KEGG_INOSITOL_PHOSPHATE_METABOLISM		54	0.315882	1.078	0.328571	0.447216	1	3966	tags=24%, list=7%, signal=26%
KEGG_COLORECTAL_CANCER	KEGG_COLORECTAL_CANCER		62	0.305214	1.08635	0.332	0.442173	1	9579	tags=32%, list=17%, signal=39%
KEGG_ADHERENS_JUNCTION	KEGG_ADHERENS_JUNCTION		73	0.318249	1.08806	0.334702	0.44719	1	9220	tags=33%, list=17%, signal=39%
KEGG_OXIDATIVE_PHOSPHORYLATION	KEGG_OXIDATIVE_PHOSPHORYLATION	Details ...	131	0.40717	1.17358	0.337423	0.414124	0.997	11217	tags=39%, list=20%, signal=49%
KEGG_AMINO_SUGAR_AND_NUCLEOTIDE_SUGAR_METABOLISM	KEGG_AMINO_SUGAR_AND_NUCLEOTIDE_SUGAR_METABOLISM		42	0.311272	1.0524	0.376068	0.478518	1	3209	tags=19%, list=6%, signal=20%
KEGG_ENDOCYTOSIS	KEGG_ENDOCYTOSIS		181	0.259048	1.05034	0.377282	0.473844	1	12362	tags=35%, list=22%, signal=45%
KEGG_NICOTINATE_AND_NICOTINAMIDE_METABOLISM	KEGG_NICOTINATE_AND_NICOTINAMIDE_METABOLISM		24	0.3129	1.01664	0.397917	0.494744	1	7430	tags=33%, list=13%, signal=38%
KEGG_BIOSYNTHESIS_OF_UNSATURATED_FATTY_ACIDS	KEGG_BIOSYNTHESIS_OF_UNSATURATED_FATTY_ACIDS		22	0.35199	1.04895	0.405063	0.468927	1	10087	tags=36%, list=18%, signal=44%
KEGG_RIG_I_LIKE_RECEPTOR_SIGNALING_PATHWAY	KEGG_RIG_I_LIKE_RECEPTOR_SIGNALING_PATHWAY		70	0.277335	1.03098	0.406551	0.481054	1	12644	tags=34%, list=23%, signal=44%
KEGG_REGULATION_OF_ACTIN_CYTOSKELETON	KEGG_REGULATION_OF_ACTIN_CYTOSKELETON		213	0.260105	1.00794	0.427673	0.499495	1	6520	tags=24%, list=12%, signal=28%
KEGG_PRION_DISEASES	KEGG_PRION_DISEASES		35	0.30567	0.98748	0.436059	0.509099	1	9384	tags=26%, list=17%, signal=31%
KEGG_VEGF_SIGNALING_PATHWAY	KEGG_VEGF_SIGNALING_PATHWAY		76	0.249782	1.00416	0.43659	0.497532	1	9579	tags=30%, list=17%, signal=37%
KEGG_GAP_JUNCTION	KEGG_GAP_JUNCTION		90	0.268659	1.00206	0.443723	0.49374	1	5410	tags=20%, list=10%, signal=22%
KEGG_PARKINSONS_DISEASE	KEGG_PARKINSONS_DISEASE		127	0.350767	1.03111	0.450207	0.487923	1	12303	tags=39%, list=22%, signal=50%
KEGG_REGULATION_OF_AUTOPHAGY	KEGG_REGULATION_OF_AUTOPHAGY		35	0.281992	0.981928	0.467456	0.510046	1	7524	tags=20%, list=14%, signal=23%
KEGG_TIGHT_JUNCTION	KEGG_TIGHT_JUNCTION		132	0.237711	0.961739	0.475751	0.531026	1	9825	tags=28%, list=18%, signal=34%
KEGG_SPHINGOLIPID_METABOLISM	KEGG_SPHINGOLIPID_METABOLISM		39	0.275222	0.928502	0.518987	0.560556	1	8929	tags=31%, list=16%, signal=37%
KEGG_GALACTOSE_METABOLISM	KEGG_GALACTOSE_METABOLISM		26	0.307115	0.936841	0.520971	0.554836	1	5478	tags=23%, list=10%, signal=26%
KEGG_TGF_BETA_SIGNALING_PATHWAY	KEGG_TGF_BETA_SIGNALING_PATHWAY		85	0.25529	0.939576	0.533755	0.557995	1	12224	tags=33%, list=22%, signal=42%
KEGG_ARGININE_AND_PROLINE_METABOLISM	KEGG_ARGININE_AND_PROLINE_METABOLISM		54	0.256589	0.911726	0.548889	0.579938	1	6227	tags=19%, list=11%, signal=21%
KEGG_MELANOMA	KEGG_MELANOMA		71	0.252755	0.909605	0.592191	0.576108	1	9579	tags=34%, list=17%, signal=41%
KEGG_GLYCOLYSIS_GLUCONEOGENESIS	KEGG_GLYCOLYSIS_GLUCONEOGENESIS		62	0.241418	0.846688	0.653333	0.666404	1	11373	tags=31%, list=21%, signal=39%
KEGG_PYRUVATE_METABOLISM	KEGG_PYRUVATE_METABOLISM		40	0.248471	0.804413	0.692964	0.724721	1	5950	tags=18%, list=11%, signal=20%
KEGG_ONE_CARBON_POOL_BY_FOLATE	KEGG_ONE_CARBON_POOL_BY_FOLATE		17	0.285004	0.77545	0.728195	0.749981	1	7623	tags=24%, list=14%, signal=27%
KEGG_RIBOSOME	KEGG_RIBOSOME		88	0.327017	0.680398	0.747534	0.866929	1	13932	tags=38%, list=25%, signal=50%
KEGG_TASTE_TRANSDUCTION	KEGG_TASTE_TRANSDUCTION		51	0.226453	0.792117	0.79386	0.734334	1	13524	tags=33%, list=24%, signal=44%
